# Supplementary material for: μ-Carbonato-κ4 O,O′:O′,O′′-bis­{[2′-(di-tert-butyl­phosphan­yl)biphenyl-2-yl-κ2 P,C 1]palladium(II)} dichloro­methane monosolvate
Source: Acta Crystallogr Sect E Struct Rep Online. 2012 Nov 30;68(Pt 12):m1574–5. doi: 10.1107/S1600536812048702 (PMC3588806; doi:10.1107/S1600536812048702)
Supplement: Supplementary file 1 [file e-68-m1574-sup1.cif]

##############################################################################
#                                                                            #
# This CIF contains the data in a paper accepted for publication in          #
# Acta Crystallographica Section E. It conforms to the requirements of       #
# Notes for Authors for Acta Crystallographica Section E, and has been       #
# peer reviewed under the auspices of the IUCr Commission on Journals.       #
#                                                                            #
# Full details of the Crystallographic Information File format               #
# are given in the paper "The Crystallographic Information File (CIF):       #
# a New Standard Archive File for Crystallography" by S. R. Hall, F. H.      #
# Allen and I. D. Brown [Acta Cryst. (1991), A47, 655-685].                  #
#                                                                            #
# The current version of the core CIF dictionary is obtainable from          #
# ftp://ftp.iucr.org/pub/cif_core.dic.                                       #
#                                                                            #
# Software is freely available for graphical display of the structure(s)     #
# in this CIF. For information consult the CIF software page                 #
# http://www.iucr.org/resources/cif/software.                                #
#                                                                            #
# This file may be used for bona fide research purposes within the           #
# scientific community so long as proper attribution is given to the journal # 
# article from which it was obtained.                                        #
#                                                                            #
##############################################################################
data_global
_audit_creation_method     'WinGX routine CIF_UPDATE'
_audit_conform_dict_name     cif_core.dic
_audit_conform_dict_version     2.4
_journal_data_validation_number     ?
_journal_date_recd_electronic     2012-11-15
_journal_date_accepted     2012-11-27
_journal_name_full     'Acta Crystallographica, Section E'
_journal_year     2012
_journal_volume     68
_journal_issue     12
_journal_page_first     m1574
_journal_page_last     m1575
_journal_paper_category     QM
_journal_paper_doi     10.1107/S1600536812048702
_journal_coeditor_code     YK2080
_publ_contact_author_name     'Muller, Alfred'
_publ_contact_author_address
;
Department of Chemistry
University of Johannesburg (APK Campus)
PO Box 524
Auckland Park
Johannesburg
2006
South Africa
;
_publ_contact_author_email     mullera@uj.ac.za
_publ_contact_author_fax     '+27-11-559 2819'
_publ_contact_author_phone     '+27-11 559 2359'
_publ_section_title
;\
\m-Carbonato-\k^4^<i>O</i>,<i>O</i>':<i>O</i>',<i>O</i>''-bis{[2'-(di-\
<i>tert</i>-butylphosphanyl)biphenyl-2-yl-\k^2^<i>P</i>,<i>C</i>^1^]\
palladium(II)} dichloromethane monosolvate
;
loop_
    _publ_author_name
    _publ_author_footnote
    _publ_author_address
    'Muller, Alfred' .
;
Department of Chemistry
University of Johannesburg (APK Campus)
PO Box 524
Auckland Park
Johannesburg
2006
South Africa
;
    'Holzapfel, Cedric W.' .
;
Department of Chemistry
University of Johannesburg (APK Campus)
PO Box 524
Auckland Park
Johannesburg
2006
South Africa
;
data_I
_audit_creation_method     'WinGX routine CIF_UPDATE'
_chemical_name_systematic
;
\m-Carbonato-\k^4^<i>O</i>,<i>O</i>':<i>O</i>',<i>O</i>''-bis{[2'-(di-
<i>tert</i>-butylphosphanyl)biphenyl-2-yl-
\k^2^<i>P</i>,<i>C</i>^1^]palladium(II)} dichloromethane monosolvate
;
_chemical_formula_moiety     'C41 H52 O3 P2 Pd2, C H2 Cl2'
_chemical_formula_sum     'C42 H54 Cl2 O3 P2 Pd2'
_chemical_formula_iupac     '[Pd2 (C O3) (C20 H26 P1)2], C H2 Cl2'
_chemical_formula_weight     952.49
_symmetry_cell_setting     triclinic
_symmetry_space_group_name_H-M     'P -1'
_symmetry_space_group_name_Hall     '-P 1'
loop_
    _symmetry_equiv_pos_as_xyz
    'x, y, z'
    '-x, -y, -z'
_cell_length_a     7.5459(6)
_cell_length_b     14.6579(11)
_cell_length_c     18.7078(14)
_cell_angle_alpha     83.866(2)
_cell_angle_beta     86.457(2)
_cell_angle_gamma     86.478(2)
_cell_volume     2050.3(3)
_cell_formula_units_Z     2
_cell_measurement_reflns_used     9940
_cell_measurement_theta_min     2.48
_cell_measurement_theta_max     28.22
_cell_measurement_temperature     100(2)
_exptl_crystal_description     needle
_exptl_crystal_colour     yellow
_exptl_crystal_size_max     0.42
_exptl_crystal_size_mid     0.1
_exptl_crystal_size_min     0.06
_exptl_crystal_density_diffrn     1.543
_exptl_crystal_density_method     'not measured'
_exptl_crystal_F_000     972
_exptl_absorpt_coefficient_mu     1.123
_exptl_absorpt_correction_type     multi-scan
_exptl_absorpt_process_details
;
(SADABS; Bruker, 2008)
;
_exptl_absorpt_correction_T_min     0.6499
_exptl_absorpt_correction_T_max     0.9357
_exptl_special_details
;
The intensity data was collected on a Bruker Apex DUO 4 K CCD diffractometer
using an exposure time of 10 s/frame. A total of 4968 frames were collected
with a frame width of 0.5\% covering up to \q = 28.31\% with 99.8%
completeness accomplished.
;
_diffrn_ambient_temperature     100(2)
_diffrn_radiation_type     MoK\a
_diffrn_radiation_wavelength     0.71073
_diffrn_radiation_monochromator     graphite
_diffrn_measurement_device_type     'Bruker APEX DUO 4K CCD'
_diffrn_measurement_method     '\f and \w scans'
_diffrn_detector_area_resol_mean     8.4
_diffrn_reflns_number     86748
_diffrn_reflns_av_R_equivalents     0.0327
_diffrn_reflns_theta_min     1.69
_diffrn_reflns_theta_max     28.31
_diffrn_reflns_theta_full     28.31
_diffrn_measured_fraction_theta_max     0.998
_diffrn_measured_fraction_theta_full     0.998
_diffrn_reflns_limit_h_min     -10
_diffrn_reflns_limit_h_max     9
_diffrn_reflns_limit_k_min     -19
_diffrn_reflns_limit_k_max     19
_diffrn_reflns_limit_l_min     -24
_diffrn_reflns_limit_l_max     24
_diffrn_standards_number     0
_diffrn_standards_interval_count     0
_diffrn_standards_interval_time     0
_diffrn_standards_decay_%     0
_refine_special_details
;
Refinement of <i>F</i>^2^ against ALL reflections. The weighted <i>R</i>-factor
<i>wR</i> and goodness of fit <i>S</i> are based on <i>F</i>^2^, conventional
<i>R</i>-factors <i>R</i> are based on <i>F</i>, with <i>F</i> set to zero for
negative <i>F</i>^2^. The threshold expression of <i>F</i>^2^ >
\s(<i>F</i>^2^) is used only for calculating <i>R</i>-factors(gt) <i>etc</i>.
and is not relevant to the choice of reflections for refinement.
<i>R</i>-factors based on <i>F</i>^2^ are statistically about twice as large
as those based on <i>F</i>, and <i>R</i>- factors based on ALL data will be
even larger.
;
_reflns_number_total     10165
_reflns_number_gt     8987
_reflns_threshold_expression     I>2sigma(I)
_refine_ls_structure_factor_coef     Fsqd
_refine_ls_matrix_type     full
_refine_ls_R_factor_all     0.0257
_refine_ls_R_factor_gt     0.0195
_refine_ls_wR_factor_ref     0.0441
_refine_ls_goodness_of_fit_ref     1.028
_refine_ls_restrained_S_all     1.029
_refine_ls_number_reflns     10165
_refine_ls_number_parameters     503
_refine_ls_number_restraints     78
_refine_ls_hydrogen_treatment     constr
_refine_ls_weighting_scheme     calc
_refine_ls_weighting_details
         'calc w=1/[\s^2^(Fo^2^)+(0.0104P)^2^+2.0663P] where P=(Fo^2^+2Fc^2^)/3'
_atom_sites_solution_hydrogens     geom
_atom_sites_solution_primary     direct
_atom_sites_solution_secondary     difmap
_refine_ls_shift/su_max     0.004
_refine_ls_shift/su_mean     0
_refine_diff_density_max     0.556
_refine_diff_density_min     -0.483
_refine_ls_extinction_method     none
loop_
    _atom_type_symbol
    _atom_type_description
    _atom_type_scat_dispersion_real
    _atom_type_scat_dispersion_imag
    _atom_type_scat_source
    C C 0.0033 0.0016 'International Tables Vol C Tables 4.2.6.8 and 6.1.1.4'
    H H 0 0 'International Tables Vol C Tables 4.2.6.8 and 6.1.1.4'
    P P 0.1023 0.0942 'International Tables Vol C Tables 4.2.6.8 and 6.1.1.4'
    Pd Pd -0.9988 1.0072 'International Tables Vol C Tables 4.2.6.8 and 6.1.1.4'
    Cl Cl 0.1484 0.1585 'International Tables Vol C Tables 4.2.6.8 and 6.1.1.4'
    O O 0.0106 0.006 'International Tables Vol C Tables 4.2.6.8 and 6.1.1.4'
_computing_data_collection     'APEX2 (Bruker, 2011)'
_computing_cell_refinement     'SAINT (Bruker, 2008)'
_computing_data_reduction     'SAINT and XPREP (Bruker, 2008)'
_computing_structure_solution     'SIR97 (Altomare <i>et al.</i>, 1999)'
_computing_structure_refinement     'SHELXL97 (Sheldrick, 2008)'
_computing_molecular_graphics     'DIAMOND (Brandenburg & Putz, 2005)'
_computing_publication_material
                            'publCIF (Westrip, 2010) and WinGX (Farrugia, 2012)'
loop_
    _atom_site_type_symbol
    _atom_site_label
    _atom_site_fract_x
    _atom_site_fract_y
    _atom_site_fract_z
    _atom_site_U_iso_or_equiv
    _atom_site_adp_type
    _atom_site_calc_flag
    _atom_site_refinement_flags
    _atom_site_occupancy
    _atom_site_disorder_assembly
    _atom_site_disorder_group
    Pd Pd1 0.883397(16) 0.921980(7) 0.215760(6) 0.01235(3) Uani d . 1 . .
    Pd Pd2 1.238700(16) 0.682903(8) 0.254095(6) 0.01277(3) Uani d . 1 . .
    P P1 0.71344(5) 1.04810(3) 0.18774(2) 0.01269(8) Uani d . 1 A .
    P P2 1.43043(6) 0.56268(3) 0.26182(2) 0.01438(8) Uani d . 1 . .
    C C1 0.8211(2) 0.94764(11) 0.31550(9) 0.0188(3) Uani d . 1 . .
    C C2 0.7610(3) 0.87228(13) 0.36043(10) 0.0304(4) Uani d . 1 . .
    H H2 0.7504 0.8157 0.341 0.037 Uiso calc R 1 . .
    C C3 0.7167(4) 0.87820(14) 0.43276(11) 0.0423(6) Uani d . 1 . .
    H H3 0.672 0.8268 0.4621 0.051 Uiso calc R 1 . .
    C C4 0.7378(4) 0.95913(15) 0.46222(11) 0.0454(6) Uani d . 1 . .
    H H4 0.7102 0.9633 0.512 0.054 Uiso calc R 1 . .
    C C5 0.7994(3) 1.03403(14) 0.41859(10) 0.0343(5) Uani d . 1 . .
    H H5 0.816 1.0891 0.4392 0.041 Uiso calc R 1 . .
    C C6 0.8381(2) 1.03058(11) 0.34455(9) 0.0200(3) Uani d . 1 . .
    C C7 0.8777(2) 1.11743(11) 0.29964(9) 0.0173(3) Uani d . 1 . .
    C C8 0.9715(2) 1.18333(12) 0.32779(10) 0.0238(4) Uani d . 1 . .
    H H8 1.016 1.1699 0.3744 0.029 Uiso calc R 1 . .
    C C9 1.0016(3) 1.26786(12) 0.28960(11) 0.0269(4) Uani d . 1 . .
    H H9 1.0669 1.3113 0.3097 0.032 Uiso calc R 1 . .
    C C10 0.9359(2) 1.28830(11) 0.22230(10) 0.0237(4) Uani d . 1 . .
    H H10 0.9548 1.3463 0.1959 0.028 Uiso calc R 1 . .
    C C11 0.8421(2) 1.22408(11) 0.19310(9) 0.0179(3) Uani d . 1 . .
    H H11 0.7965 1.2391 0.1469 0.022 Uiso calc R 1 . .
    C C12 0.8134(2) 1.13801(10) 0.23007(8) 0.0147(3) Uani d . 1 . .
    C C13 0.4695(2) 1.04852(11) 0.21867(9) 0.0194(3) Uani d DU 1 . .
    C C14A 0.4407(4) 1.0692(3) 0.29654(16) 0.0264(7) Uani d PDU 0.723(6) A 1
    H H14A 0.4856 1.1293 0.3016 0.04 Uiso calc PR 0.723(6) A 1
    H H14B 0.5045 1.0217 0.3276 0.04 Uiso calc PR 0.723(6) A 1
    H H14C 0.3134 1.0698 0.3106 0.04 Uiso calc PR 0.723(6) A 1
    C C15A 0.4089(4) 0.9496(2) 0.21425(19) 0.0311(8) Uani d PDU 0.723(6) A 1
    H H15A 0.2824 0.947 0.2292 0.047 Uiso calc PR 0.723(6) A 1
    H H15B 0.4784 0.9057 0.2461 0.047 Uiso calc PR 0.723(6) A 1
    H H15C 0.4278 0.934 0.1646 0.047 Uiso calc PR 0.723(6) A 1
    C C16A 0.3543(4) 1.1164(2) 0.17218(16) 0.0284(8) Uani d PDU 0.723(6) A 1
    H H16A 0.3564 1.0975 0.1234 0.043 Uiso calc PR 0.723(6) A 1
    H H16B 0.4004 1.1778 0.1701 0.043 Uiso calc PR 0.723(6) A 1
    H H16C 0.2319 1.1179 0.193 0.043 Uiso calc PR 0.723(6) A 1
    C C14B 0.4398(12) 1.0218(7) 0.3003(4) 0.032(2) Uani d PDU 0.277(6) A 2
    H H14D 0.5083 1.0607 0.3265 0.047 Uiso calc PR 0.277(6) A 2
    H H14E 0.4791 0.9572 0.312 0.047 Uiso calc PR 0.277(6) A 2
    H H14F 0.3131 1.0305 0.3144 0.047 Uiso calc PR 0.277(6) A 2
    C C15B 0.3614(10) 0.9902(6) 0.1786(5) 0.033(2) Uani d PDU 0.277(6) A 2
    H H15D 0.2446 0.983 0.2038 0.05 Uiso calc PR 0.277(6) A 2
    H H15E 0.4229 0.9297 0.1761 0.05 Uiso calc PR 0.277(6) A 2
    H H15F 0.3461 1.02 0.1298 0.05 Uiso calc PR 0.277(6) A 2
    C C16B 0.3913(10) 1.1520(4) 0.2068(5) 0.031(2) Uani d PDU 0.277(6) A 2
    H H16D 0.4065 1.1747 0.1557 0.046 Uiso calc PR 0.277(6) A 2
    H H16E 0.4548 1.1902 0.2354 0.046 Uiso calc PR 0.277(6) A 2
    H H16F 0.2646 1.1547 0.2218 0.046 Uiso calc PR 0.277(6) A 2
    C C17 0.7439(2) 1.07393(11) 0.08665(8) 0.0167(3) Uani d . 1 . .
    C C18 0.9443(2) 1.08395(11) 0.06970(8) 0.0182(3) Uani d . 1 A .
    H H18A 1.0108 1.0301 0.0923 0.027 Uiso calc R 1 . .
    H H18B 0.9803 1.1395 0.0885 0.027 Uiso calc R 1 . .
    H H18C 0.9695 1.0887 0.0175 0.027 Uiso calc R 1 . .
    C C19 0.6405(3) 1.15768(13) 0.04808(10) 0.0272(4) Uani d . 1 A .
    H H19A 0.6463 1.211 0.0751 0.041 Uiso calc R 1 . .
    H H19B 0.516 1.1434 0.0454 0.041 Uiso calc R 1 . .
    H H19C 0.6937 1.1716 -0.0007 0.041 Uiso calc R 1 . .
    C C20 0.6905(2) 0.98841(12) 0.05387(9) 0.0227(4) Uani d . 1 A .
    H H20A 0.7169 0.9959 0.0017 0.034 Uiso calc R 1 . .
    H H20B 0.5629 0.9809 0.0639 0.034 Uiso calc R 1 . .
    H H20C 0.7577 0.9339 0.0752 0.034 Uiso calc R 1 . .
    C C21 1.2346(2) 0.67858(12) 0.35946(9) 0.0191(3) Uani d . 1 . .
    C C22 1.2133(3) 0.76783(13) 0.37983(10) 0.0311(4) Uani d . 1 . .
    H H22 1.2043 0.8183 0.3437 0.037 Uiso calc R 1 . .
    C C23 1.2050(4) 0.78418(16) 0.45139(11) 0.0432(6) Uani d . 1 . .
    H H23 1.1889 0.8453 0.4641 0.052 Uiso calc R 1 . .
    C C24 1.2202(3) 0.71151(17) 0.50420(11) 0.0419(6) Uani d . 1 . .
    H H24 1.2177 0.7223 0.5534 0.05 Uiso calc R 1 . .
    C C25 1.2389(3) 0.62345(15) 0.48512(10) 0.0335(5) Uani d . 1 . .
    H H25 1.249 0.5737 0.5219 0.04 Uiso calc R 1 . .
    C C26 1.2437(2) 0.60435(12) 0.41274(9) 0.0218(4) Uani d . 1 . .
    C C27 1.2734(2) 0.50673(12) 0.39809(9) 0.0220(4) Uani d . 1 . .
    C C28 1.2097(3) 0.43839(14) 0.44993(11) 0.0338(5) Uani d . 1 . .
    H H28 1.1323 0.456 0.4887 0.041 Uiso calc R 1 . .
    C C29 1.2561(3) 0.34662(15) 0.44627(12) 0.0395(5) Uani d . 1 . .
    H H29 1.2071 0.3017 0.4811 0.047 Uiso calc R 1 . .
    C C30 1.3731(3) 0.32008(13) 0.39228(12) 0.0345(5) Uani d . 1 . .
    H H30 1.4139 0.2575 0.3919 0.041 Uiso calc R 1 . .
    C C31 1.4315(3) 0.38559(12) 0.33809(10) 0.0259(4) Uani d . 1 . .
    H H31 1.511 0.3669 0.3003 0.031 Uiso calc R 1 . .
    C C32 1.3757(2) 0.47853(11) 0.33788(9) 0.0187(3) Uani d . 1 . .
    C C33 1.6607(2) 0.59679(11) 0.27585(9) 0.0201(3) Uani d . 1 . .
    C C34 1.6696(2) 0.61526(12) 0.35490(10) 0.0237(4) Uani d . 1 . .
    H H34A 1.6424 0.5595 0.3864 0.036 Uiso calc R 1 . .
    H H34B 1.5828 0.6652 0.3655 0.036 Uiso calc R 1 . .
    H H34C 1.7893 0.6328 0.3631 0.036 Uiso calc R 1 . .
    C C35 1.6989(3) 0.68592(13) 0.22825(10) 0.0273(4) Uani d . 1 . .
    H H35A 1.8134 0.7073 0.2396 0.041 Uiso calc R 1 . .
    H H35B 1.6045 0.7329 0.2373 0.041 Uiso calc R 1 . .
    H H35C 1.7031 0.6745 0.1775 0.041 Uiso calc R 1 . .
    C C36 1.8030(3) 0.52133(14) 0.26073(12) 0.0320(4) Uani d . 1 . .
    H H36A 1.8064 0.5115 0.2097 0.048 Uiso calc R 1 . .
    H H36B 1.7745 0.4642 0.2902 0.048 Uiso calc R 1 . .
    H H36C 1.9192 0.54 0.2727 0.048 Uiso calc R 1 . .
    C C37 1.4163(2) 0.50734(11) 0.17527(9) 0.0178(3) Uani d . 1 . .
    C C38 1.4923(2) 0.57287(12) 0.11282(9) 0.0224(4) Uani d . 1 . .
    H H38A 1.4577 0.5545 0.067 0.034 Uiso calc R 1 . .
    H H38B 1.6223 0.5701 0.1135 0.034 Uiso calc R 1 . .
    H H38C 1.4455 0.6358 0.1181 0.034 Uiso calc R 1 . .
    C C39 1.5068(3) 0.41108(12) 0.16890(10) 0.0250(4) Uani d . 1 . .
    H H39A 1.5113 0.3978 0.1186 0.037 Uiso calc R 1 . .
    H H39B 1.4387 0.365 0.1988 0.037 Uiso calc R 1 . .
    H H39C 1.628 0.4093 0.1853 0.037 Uiso calc R 1 . .
    C C40 1.2172(2) 0.49930(11) 0.16671(9) 0.0200(3) Uani d . 1 . .
    H H40A 1.1576 0.5608 0.162 0.03 Uiso calc R 1 . .
    H H40B 1.1657 0.463 0.2091 0.03 Uiso calc R 1 . .
    H H40C 1.201 0.469 0.1235 0.03 Uiso calc R 1 . .
    C C41 1.0873(2) 0.79756(10) 0.16155(8) 0.0152(3) Uani d . 1 . .
    O O1 1.00361(16) 0.85776(8) 0.12106(6) 0.0185(2) Uani d . 1 . .
    O O2 1.06629(15) 0.80314(7) 0.23169(6) 0.0145(2) Uani d . 1 . .
    O O3 1.18881(16) 0.73122(8) 0.14164(6) 0.0193(2) Uani d . 1 . .
    Cl Cl1 1.21745(7) 0.30269(3) 0.02618(3) 0.03388(11) Uani d . 1 . .
    Cl Cl2 0.86686(7) 0.39826(4) 0.03411(3) 0.03506(11) Uani d . 1 . .
    C C42 1.0296(3) 0.34275(17) -0.02114(10) 0.0352(5) Uani d . 1 . .
    H H42A 0.9774 0.2903 -0.0399 0.042 Uiso calc R 1 . .
    H H42B 1.0661 0.3863 -0.0628 0.042 Uiso calc R 1 . .
loop_
    _atom_site_aniso_label
    _atom_site_aniso_U_11
    _atom_site_aniso_U_22
    _atom_site_aniso_U_33
    _atom_site_aniso_U_12
    _atom_site_aniso_U_13
    _atom_site_aniso_U_23
    Pd1 0.01331(6) 0.00987(5) 0.01393(5) 0.00196(4) -0.00154(4) -0.00259(4)
    Pd2 0.01371(6) 0.01011(5) 0.01427(6) 0.00187(4) 0.00022(4) -0.00223(4)
    P1 0.01167(19) 0.01141(17) 0.01529(18) 0.00150(14) -0.00286(15) -0.00274(14)
    P2 0.0119(2) 0.01140(17) 0.01979(19) 0.00081(15) 0.00034(15) -0.00310(14)
    C1 0.0232(9) 0.0167(7) 0.0157(7) 0.0048(6) -0.0005(6) -0.0015(6)
    C2 0.0432(12) 0.0189(8) 0.0268(9) 0.0039(8) 0.0068(8) -0.0001(7)
    C3 0.0669(17) 0.0276(10) 0.0266(10) 0.0072(10) 0.0140(10) 0.0092(8)
    C4 0.0765(19) 0.0384(12) 0.0172(9) 0.0134(12) 0.0076(10) -0.0001(8)
    C5 0.0571(15) 0.0283(10) 0.0174(8) 0.0074(9) -0.0028(9) -0.0077(7)
    C6 0.0256(9) 0.0194(8) 0.0149(7) 0.0048(7) -0.0035(7) -0.0028(6)
    C7 0.0181(8) 0.0162(7) 0.0184(7) 0.0031(6) -0.0028(6) -0.0060(6)
    C8 0.0245(9) 0.0239(8) 0.0255(9) 0.0045(7) -0.0097(7) -0.0125(7)
    C9 0.0237(10) 0.0200(8) 0.0403(11) -0.0013(7) -0.0062(8) -0.0158(7)
    C10 0.0218(9) 0.0136(7) 0.0363(10) -0.0015(7) -0.0018(8) -0.0054(7)
    C11 0.0164(8) 0.0139(7) 0.0233(8) 0.0029(6) -0.0025(6) -0.0025(6)
    C12 0.0127(8) 0.0128(7) 0.0190(7) 0.0016(6) -0.0008(6) -0.0056(6)
    C13 0.0123(8) 0.0199(8) 0.0256(8) 0.0001(6) -0.0001(6) -0.0023(6)
    C14A 0.0153(13) 0.0355(18) 0.0268(13) 0.0045(14) 0.0042(10) -0.0028(13)
    C15A 0.0212(15) 0.0266(14) 0.0462(19) -0.0098(12) 0.0047(13) -0.0055(13)
    C16A 0.0167(13) 0.0341(16) 0.0327(15) 0.0069(11) -0.0026(11) 0.0001(12)
    C14B 0.022(4) 0.036(5) 0.033(4) 0.005(4) 0.007(3) 0.004(4)
    C15B 0.015(4) 0.038(5) 0.048(5) -0.011(3) 0.007(3) -0.011(4)
    C16B 0.020(4) 0.024(3) 0.045(5) 0.008(3) 0.011(3) -0.001(3)
    C17 0.0154(8) 0.0193(7) 0.0154(7) 0.0034(6) -0.0042(6) -0.0021(6)
    C18 0.0180(8) 0.0210(8) 0.0152(7) 0.0006(6) -0.0007(6) -0.0015(6)
    C19 0.0289(10) 0.0305(9) 0.0210(8) 0.0111(8) -0.0082(7) -0.0002(7)
    C20 0.0209(9) 0.0293(9) 0.0195(8) 0.0010(7) -0.0077(7) -0.0085(7)
    C21 0.0179(8) 0.0228(8) 0.0162(7) 0.0046(7) 0.0000(6) -0.0046(6)
    C22 0.0445(13) 0.0269(9) 0.0219(9) 0.0105(9) -0.0069(8) -0.0072(7)
    C23 0.0649(17) 0.0401(12) 0.0258(10) 0.0203(11) -0.0105(10) -0.0171(9)
    C24 0.0516(15) 0.0544(14) 0.0189(9) 0.0192(11) -0.0043(9) -0.0116(9)
    C25 0.0344(12) 0.0438(12) 0.0191(9) 0.0127(9) -0.0001(8) 0.0024(8)
    C26 0.0175(9) 0.0265(9) 0.0198(8) 0.0045(7) 0.0023(7) 0.0000(7)
    C27 0.0176(9) 0.0236(8) 0.0231(8) 0.0006(7) -0.0025(7) 0.0053(7)
    C28 0.0289(11) 0.0357(11) 0.0322(10) 0.0004(9) 0.0016(8) 0.0137(8)
    C29 0.0402(13) 0.0320(11) 0.0428(12) -0.0078(9) -0.0076(10) 0.0189(9)
    C30 0.0414(13) 0.0164(8) 0.0451(12) -0.0019(8) -0.0168(10) 0.0080(8)
    C31 0.0283(10) 0.0178(8) 0.0317(10) 0.0004(7) -0.0084(8) -0.0008(7)
    C32 0.0157(8) 0.0158(7) 0.0241(8) -0.0007(6) -0.0055(6) 0.0023(6)
    C33 0.0128(8) 0.0201(8) 0.0283(9) -0.0021(6) 0.0004(7) -0.0070(7)
    C34 0.0183(9) 0.0240(8) 0.0301(9) -0.0028(7) -0.0054(7) -0.0051(7)
    C35 0.0255(10) 0.0287(9) 0.0291(9) -0.0134(8) 0.0035(8) -0.0050(7)
    C36 0.0137(9) 0.0330(10) 0.0519(12) 0.0038(8) -0.0027(8) -0.0189(9)
    C37 0.0154(8) 0.0151(7) 0.0236(8) 0.0014(6) 0.0012(6) -0.0074(6)
    C38 0.0206(9) 0.0242(8) 0.0225(8) -0.0003(7) 0.0044(7) -0.0068(7)
    C39 0.0241(10) 0.0192(8) 0.0327(10) 0.0056(7) -0.0022(8) -0.0117(7)
    C40 0.0175(9) 0.0181(8) 0.0255(8) -0.0010(6) -0.0021(7) -0.0075(6)
    C41 0.0162(8) 0.0131(7) 0.0165(7) -0.0015(6) -0.0004(6) -0.0030(5)
    O1 0.0233(6) 0.0163(5) 0.0156(5) 0.0047(5) -0.0026(5) -0.0025(4)
    O2 0.0179(6) 0.0121(5) 0.0131(5) 0.0029(4) -0.0002(4) -0.0021(4)
    O3 0.0237(7) 0.0160(5) 0.0173(5) 0.0063(5) 0.0002(5) -0.0033(4)
    Cl1 0.0317(3) 0.0327(2) 0.0365(3) 0.0012(2) -0.0078(2) 0.00191(19)
    Cl2 0.0310(3) 0.0398(3) 0.0311(2) 0.0008(2) 0.0042(2) 0.0063(2)
    C42 0.0261(11) 0.0578(14) 0.0207(9) 0.0003(10) -0.0019(8) -0.0003(9)
_geom_special_details
;
All e.s.d.'s (except the e.s.d. in the dihedral angle between two l.s. planes)
are estimated using the full covariance matrix. The cell e.s.d.'s are taken
into account individually in the estimation of e.s.d.'s in distances, angles
and torsion angles; correlations between e.s.d.'s in cell parameters are only
used when they are defined by crystal symmetry. An approximate (isotropic)
treatment of cell e.s.d.'s is used for estimating e.s.d.'s involving l.s.
planes.
;
loop_
    _geom_bond_atom_site_label_1
    _geom_bond_atom_site_label_2
    _geom_bond_site_symmetry_2
    _geom_bond_distance
    _geom_bond_publ_flag
    Pd1 C1 . 1.9658(16) ?
    Pd1 O2 . 2.1616(11) ?
    Pd1 O1 . 2.2136(11) ?
    Pd1 P1 . 2.2185(4) ?
    Pd1 C41 . 2.5650(15) ?
    Pd2 C21 . 1.9638(16) ?
    Pd2 O2 . 2.1452(11) ?
    Pd2 O3 . 2.1946(11) ?
    Pd2 P2 . 2.2085(4) ?
    Pd2 C41 . 2.5522(16) ?
    P1 C12 . 1.8311(16) ?
    P1 C17 . 1.8912(16) ?
    P1 C13 . 1.8947(17) ?
    P2 C32 . 1.8253(17) ?
    P2 C33 . 1.8789(18) ?
    P2 C37 . 1.8983(17) ?
    C1 C2 . 1.396(2) ?
    C1 C6 . 1.400(2) ?
    C2 C3 . 1.384(3) ?
    C2 H2 . 0.95 ?
    C3 C4 . 1.382(3) ?
    C3 H3 . 0.95 ?
    C4 C5 . 1.383(3) ?
    C4 H4 . 0.95 ?
    C5 C6 . 1.403(2) ?
    C5 H5 . 0.95 ?
    C6 C7 . 1.484(2) ?
    C7 C8 . 1.397(2) ?
    C7 C12 . 1.413(2) ?
    C8 C9 . 1.387(3) ?
    C8 H8 . 0.95 ?
    C9 C10 . 1.378(3) ?
    C9 H9 . 0.95 ?
    C10 C11 . 1.387(2) ?
    C10 H10 . 0.95 ?
    C11 C12 . 1.395(2) ?
    C11 H11 . 0.95 ?
    C13 C15B . 1.502(7) ?
    C13 C16A . 1.519(3) ?
    C13 C14A . 1.519(3) ?
    C13 C14B . 1.542(7) ?
    C13 C15A . 1.559(3) ?
    C13 C16B . 1.591(6) ?
    C14A H14A . 0.98 ?
    C14A H14B . 0.98 ?
    C14A H14C . 0.98 ?
    C15A H15A . 0.98 ?
    C15A H15B . 0.98 ?
    C15A H15C . 0.98 ?
    C16A H16A . 0.98 ?
    C16A H16B . 0.98 ?
    C16A H16C . 0.98 ?
    C14B H14D . 0.98 ?
    C14B H14E . 0.98 ?
    C14B H14F . 0.98 ?
    C15B H15D . 0.98 ?
    C15B H15E . 0.98 ?
    C15B H15F . 0.98 ?
    C16B H16D . 0.98 ?
    C16B H16E . 0.98 ?
    C16B H16F . 0.98 ?
    C17 C20 . 1.538(2) ?
    C17 C18 . 1.539(2) ?
    C17 C19 . 1.549(2) ?
    C18 H18A . 0.98 ?
    C18 H18B . 0.98 ?
    C18 H18C . 0.98 ?
    C19 H19A . 0.98 ?
    C19 H19B . 0.98 ?
    C19 H19C . 0.98 ?
    C20 H20A . 0.98 ?
    C20 H20B . 0.98 ?
    C20 H20C . 0.98 ?
    C21 C26 . 1.396(2) ?
    C21 C22 . 1.398(2) ?
    C22 C23 . 1.382(3) ?
    C22 H22 . 0.95 ?
    C23 C24 . 1.378(3) ?
    C23 H23 . 0.95 ?
    C24 C25 . 1.372(3) ?
    C24 H24 . 0.95 ?
    C25 C26 . 1.410(3) ?
    C25 H25 . 0.95 ?
    C26 C27 . 1.487(2) ?
    C27 C28 . 1.403(2) ?
    C27 C32 . 1.410(2) ?
    C28 C29 . 1.377(3) ?
    C28 H28 . 0.95 ?
    C29 C30 . 1.372(3) ?
    C29 H29 . 0.95 ?
    C30 C31 . 1.390(3) ?
    C30 H30 . 0.95 ?
    C31 C32 . 1.401(2) ?
    C31 H31 . 0.95 ?
    C33 C36 . 1.529(2) ?
    C33 C35 . 1.532(2) ?
    C33 C34 . 1.538(2) ?
    C34 H34A . 0.98 ?
    C34 H34B . 0.98 ?
    C34 H34C . 0.98 ?
    C35 H35A . 0.98 ?
    C35 H35B . 0.98 ?
    C35 H35C . 0.98 ?
    C36 H36A . 0.98 ?
    C36 H36B . 0.98 ?
    C36 H36C . 0.98 ?
    C37 C40 . 1.534(2) ?
    C37 C38 . 1.537(2) ?
    C37 C39 . 1.543(2) ?
    C38 H38A . 0.98 ?
    C38 H38B . 0.98 ?
    C38 H38C . 0.98 ?
    C39 H39A . 0.98 ?
    C39 H39B . 0.98 ?
    C39 H39C . 0.98 ?
    C40 H40A . 0.98 ?
    C40 H40B . 0.98 ?
    C40 H40C . 0.98 ?
    C41 O1 . 1.2645(19) ?
    C41 O3 . 1.2735(18) ?
    C41 O2 . 1.3226(18) ?
    Cl1 C42 . 1.755(2) ?
    Cl2 C42 . 1.772(2) ?
    C42 H42A . 0.99 ?
    C42 H42B . 0.99 ?
loop_
    _geom_angle_atom_site_label_1
    _geom_angle_atom_site_label_2
    _geom_angle_atom_site_label_3
    _geom_angle_site_symmetry_1
    _geom_angle_site_symmetry_3
    _geom_angle
    _geom_angle_publ_flag
    C1 Pd1 O2 . . 101.55(5) ?
    C1 Pd1 O1 . . 162.10(6) ?
    O2 Pd1 O1 . . 60.56(4) ?
    C1 Pd1 P1 . . 84.05(5) ?
    O2 Pd1 P1 . . 173.47(3) ?
    O1 Pd1 P1 . . 113.82(3) ?
    C1 Pd1 C41 . . 132.57(6) ?
    O2 Pd1 C41 . . 31.03(4) ?
    O1 Pd1 C41 . . 29.53(4) ?
    P1 Pd1 C41 . . 143.29(4) ?
    C21 Pd2 O2 . . 99.28(6) ?
    C21 Pd2 O3 . . 160.34(6) ?
    O2 Pd2 O3 . . 61.13(4) ?
    C21 Pd2 P2 . . 87.98(5) ?
    O2 Pd2 P2 . . 172.20(3) ?
    O3 Pd2 P2 . . 111.51(3) ?
    C21 Pd2 C41 . . 130.46(6) ?
    O2 Pd2 C41 . . 31.20(4) ?
    O3 Pd2 C41 . . 29.93(4) ?
    P2 Pd2 C41 . . 141.39(4) ?
    C12 P1 C17 . . 108.53(7) ?
    C12 P1 C13 . . 107.65(7) ?
    C17 P1 C13 . . 111.48(8) ?
    C12 P1 Pd1 . . 104.70(5) ?
    C17 P1 Pd1 . . 105.77(5) ?
    C13 P1 Pd1 . . 118.20(5) ?
    C32 P2 C33 . . 105.51(8) ?
    C32 P2 C37 . . 108.66(8) ?
    C33 P2 C37 . . 112.96(8) ?
    C32 P2 Pd2 . . 112.67(6) ?
    C33 P2 Pd2 . . 111.56(5) ?
    C37 P2 Pd2 . . 105.59(5) ?
    C2 C1 C6 . . 119.12(15) ?
    C2 C1 Pd1 . . 114.19(13) ?
    C6 C1 Pd1 . . 126.63(12) ?
    C3 C2 C1 . . 121.38(18) ?
    C3 C2 H2 . . 119.3 ?
    C1 C2 H2 . . 119.3 ?
    C4 C3 C2 . . 119.80(19) ?
    C4 C3 H3 . . 120.1 ?
    C2 C3 H3 . . 120.1 ?
    C3 C4 C5 . . 119.47(18) ?
    C3 C4 H4 . . 120.3 ?
    C5 C4 H4 . . 120.3 ?
    C4 C5 C6 . . 121.59(19) ?
    C4 C5 H5 . . 119.2 ?
    C6 C5 H5 . . 119.2 ?
    C1 C6 C5 . . 118.56(16) ?
    C1 C6 C7 . . 122.96(14) ?
    C5 C6 C7 . . 118.19(15) ?
    C8 C7 C12 . . 118.55(15) ?
    C8 C7 C6 . . 119.78(15) ?
    C12 C7 C6 . . 121.56(15) ?
    C9 C8 C7 . . 121.81(17) ?
    C9 C8 H8 . . 119.1 ?
    C7 C8 H8 . . 119.1 ?
    C10 C9 C8 . . 119.45(17) ?
    C10 C9 H9 . . 120.3 ?
    C8 C9 H9 . . 120.3 ?
    C9 C10 C11 . . 119.91(16) ?
    C9 C10 H10 . . 120 ?
    C11 C10 H10 . . 120 ?
    C10 C11 C12 . . 121.51(16) ?
    C10 C11 H11 . . 119.2 ?
    C12 C11 H11 . . 119.2 ?
    C11 C12 C7 . . 118.75(15) ?
    C11 C12 P1 . . 121.70(12) ?
    C7 C12 P1 . . 119.31(12) ?
    C15B C13 C16A . . 75.0(4) ?
    C15B C13 C14A . . 127.8(3) ?
    C16A C13 C14A . . 108.86(19) ?
    C15B C13 C14B . . 109.4(4) ?
    C16A C13 C14B . . 126.3(4) ?
    C16A C13 C15A . . 109.0(2) ?
    C14A C13 C15A . . 107.6(2) ?
    C14B C13 C15A . . 82.8(4) ?
    C15B C13 C16B . . 108.4(4) ?
    C14A C13 C16B . . 80.2(3) ?
    C14B C13 C16B . . 104.3(4) ?
    C15A C13 C16B . . 138.9(4) ?
    C15B C13 P1 . . 114.1(3) ?
    C16A C13 P1 . . 112.88(14) ?
    C14A C13 P1 . . 111.55(15) ?
    C14B C13 P1 . . 112.8(3) ?
    C15A C13 P1 . . 106.77(14) ?
    C16B C13 P1 . . 107.2(3) ?
    C13 C14A H14A . . 109.5 ?
    C13 C14A H14B . . 109.5 ?
    C13 C14A H14C . . 109.5 ?
    C13 C15A H15A . . 109.5 ?
    C13 C15A H15B . . 109.5 ?
    C13 C15A H15C . . 109.5 ?
    C13 C16A H16A . . 109.5 ?
    C13 C16A H16B . . 109.5 ?
    C13 C16A H16C . . 109.5 ?
    C13 C14B H14D . . 109.5 ?
    C13 C14B H14E . . 109.5 ?
    H14D C14B H14E . . 109.5 ?
    C13 C14B H14F . . 109.5 ?
    H14D C14B H14F . . 109.5 ?
    H14E C14B H14F . . 109.5 ?
    C13 C15B H15D . . 109.5 ?
    C13 C15B H15E . . 109.5 ?
    H15D C15B H15E . . 109.5 ?
    C13 C15B H15F . . 109.5 ?
    H15D C15B H15F . . 109.5 ?
    H15E C15B H15F . . 109.5 ?
    C13 C16B H16D . . 109.5 ?
    C13 C16B H16E . . 109.5 ?
    H16D C16B H16E . . 109.5 ?
    C13 C16B H16F . . 109.5 ?
    H16D C16B H16F . . 109.5 ?
    H16E C16B H16F . . 109.5 ?
    C20 C17 C18 . . 108.11(13) ?
    C20 C17 C19 . . 106.79(14) ?
    C18 C17 C19 . . 108.83(14) ?
    C20 C17 P1 . . 106.62(11) ?
    C18 C17 P1 . . 106.29(11) ?
    C19 C17 P1 . . 119.73(11) ?
    C17 C18 H18A . . 109.5 ?
    C17 C18 H18B . . 109.5 ?
    H18A C18 H18B . . 109.5 ?
    C17 C18 H18C . . 109.5 ?
    H18A C18 H18C . . 109.5 ?
    H18B C18 H18C . . 109.5 ?
    C17 C19 H19A . . 109.5 ?
    C17 C19 H19B . . 109.5 ?
    H19A C19 H19B . . 109.5 ?
    C17 C19 H19C . . 109.5 ?
    H19A C19 H19C . . 109.5 ?
    H19B C19 H19C . . 109.5 ?
    C17 C20 H20A . . 109.5 ?
    C17 C20 H20B . . 109.5 ?
    H20A C20 H20B . . 109.5 ?
    C17 C20 H20C . . 109.5 ?
    H20A C20 H20C . . 109.5 ?
    H20B C20 H20C . . 109.5 ?
    C26 C21 C22 . . 119.17(16) ?
    C26 C21 Pd2 . . 131.14(13) ?
    C22 C21 Pd2 . . 109.66(12) ?
    C23 C22 C21 . . 121.45(18) ?
    C23 C22 H22 . . 119.3 ?
    C21 C22 H22 . . 119.3 ?
    C24 C23 C22 . . 119.7(2) ?
    C24 C23 H23 . . 120.1 ?
    C22 C23 H23 . . 120.1 ?
    C25 C24 C23 . . 119.49(18) ?
    C25 C24 H24 . . 120.3 ?
    C23 C24 H24 . . 120.3 ?
    C24 C25 C26 . . 122.14(18) ?
    C24 C25 H25 . . 118.9 ?
    C26 C25 H25 . . 118.9 ?
    C21 C26 C25 . . 117.94(17) ?
    C21 C26 C27 . . 124.31(15) ?
    C25 C26 C27 . . 117.54(16) ?
    C28 C27 C32 . . 117.94(17) ?
    C28 C27 C26 . . 118.37(17) ?
    C32 C27 C26 . . 123.44(15) ?
    C29 C28 C27 . . 121.9(2) ?
    C29 C28 H28 . . 119 ?
    C27 C28 H28 . . 119 ?
    C30 C29 C28 . . 119.93(18) ?
    C30 C29 H29 . . 120 ?
    C28 C29 H29 . . 120 ?
    C29 C30 C31 . . 119.41(18) ?
    C29 C30 H30 . . 120.3 ?
    C31 C30 H30 . . 120.3 ?
    C30 C31 C32 . . 121.49(18) ?
    C30 C31 H31 . . 119.3 ?
    C32 C31 H31 . . 119.3 ?
    C31 C32 C27 . . 118.52(16) ?
    C31 C32 P2 . . 121.72(14) ?
    C27 C32 P2 . . 119.75(12) ?
    C36 C33 C35 . . 110.38(15) ?
    C36 C33 C34 . . 107.79(15) ?
    C35 C33 C34 . . 108.05(14) ?
    C36 C33 P2 . . 112.38(12) ?
    C35 C33 P2 . . 109.60(13) ?
    C34 C33 P2 . . 108.52(12) ?
    C33 C34 H34A . . 109.5 ?
    C33 C34 H34B . . 109.5 ?
    H34A C34 H34B . . 109.5 ?
    C33 C34 H34C . . 109.5 ?
    H34A C34 H34C . . 109.5 ?
    H34B C34 H34C . . 109.5 ?
    C33 C35 H35A . . 109.5 ?
    C33 C35 H35B . . 109.5 ?
    H35A C35 H35B . . 109.5 ?
    C33 C35 H35C . . 109.5 ?
    H35A C35 H35C . . 109.5 ?
    H35B C35 H35C . . 109.5 ?
    C33 C36 H36A . . 109.5 ?
    C33 C36 H36B . . 109.5 ?
    H36A C36 H36B . . 109.5 ?
    C33 C36 H36C . . 109.5 ?
    H36A C36 H36C . . 109.5 ?
    H36B C36 H36C . . 109.5 ?
    C40 C37 C38 . . 109.34(14) ?
    C40 C37 C39 . . 106.86(14) ?
    C38 C37 C39 . . 107.75(13) ?
    C40 C37 P2 . . 105.47(11) ?
    C38 C37 P2 . . 108.00(11) ?
    C39 C37 P2 . . 119.15(12) ?
    C37 C38 H38A . . 109.5 ?
    C37 C38 H38B . . 109.5 ?
    H38A C38 H38B . . 109.5 ?
    C37 C38 H38C . . 109.5 ?
    H38A C38 H38C . . 109.5 ?
    H38B C38 H38C . . 109.5 ?
    C37 C39 H39A . . 109.5 ?
    C37 C39 H39B . . 109.5 ?
    H39A C39 H39B . . 109.5 ?
    C37 C39 H39C . . 109.5 ?
    H39A C39 H39C . . 109.5 ?
    H39B C39 H39C . . 109.5 ?
    C37 C40 H40A . . 109.5 ?
    C37 C40 H40B . . 109.5 ?
    H40A C40 H40B . . 109.5 ?
    C37 C40 H40C . . 109.5 ?
    H40A C40 H40C . . 109.5 ?
    H40B C40 H40C . . 109.5 ?
    O1 C41 O3 . . 126.51(14) ?
    O1 C41 O2 . . 117.03(13) ?
    O3 C41 O2 . . 116.45(14) ?
    O1 C41 Pd2 . . 174.15(11) ?
    O3 C41 Pd2 . . 59.29(8) ?
    O2 C41 Pd2 . . 57.16(7) ?
    O1 C41 Pd1 . . 59.65(8) ?
    O3 C41 Pd1 . . 173.67(12) ?
    O2 C41 Pd1 . . 57.39(7) ?
    Pd2 C41 Pd1 . . 114.53(6) ?
    C41 O1 Pd1 . . 90.82(9) ?
    C41 O2 Pd2 . . 91.64(9) ?
    C41 O2 Pd1 . . 91.58(9) ?
    Pd2 O2 Pd1 . . 176.28(6) ?
    C41 O3 Pd2 . . 90.78(9) ?
    Cl1 C42 Cl2 . . 111.76(11) ?
    Cl1 C42 H42A . . 109.3 ?
    Cl2 C42 H42A . . 109.3 ?
    Cl1 C42 H42B . . 109.3 ?
    Cl2 C42 H42B . . 109.3 ?
    H42A C42 H42B . . 107.9 ?
loop_
    _geom_torsion_atom_site_label_1
    _geom_torsion_atom_site_label_2
    _geom_torsion_atom_site_label_3
    _geom_torsion_atom_site_label_4
    _geom_torsion_site_symmetry_1
    _geom_torsion_site_symmetry_2
    _geom_torsion_site_symmetry_3
    _geom_torsion_site_symmetry_4
    _geom_torsion
    _geom_torsion_publ_flag
    C1 Pd1 P1 C12 . . . . 57.47(7) ?
    O1 Pd1 P1 C12 . . . . -121.64(6) ?
    C41 Pd1 P1 C12 . . . . -119.08(8) ?
    C1 Pd1 P1 C17 . . . . 172.03(8) ?
    O1 Pd1 P1 C17 . . . . -7.09(7) ?
    C41 Pd1 P1 C17 . . . . -4.52(9) ?
    C1 Pd1 P1 C13 . . . . -62.29(8) ?
    O1 Pd1 P1 C13 . . . . 118.60(7) ?
    C41 Pd1 P1 C13 . . . . 121.16(9) ?
    C21 Pd2 P2 C32 . . . . 40.09(8) ?
    O3 Pd2 P2 C32 . . . . -142.55(7) ?
    C41 Pd2 P2 C32 . . . . -144.76(8) ?
    C21 Pd2 P2 C33 . . . . -78.37(8) ?
    O3 Pd2 P2 C33 . . . . 98.99(7) ?
    C41 Pd2 P2 C33 . . . . 96.77(8) ?
    C21 Pd2 P2 C37 . . . . 158.55(8) ?
    O3 Pd2 P2 C37 . . . . -24.08(7) ?
    C41 Pd2 P2 C37 . . . . -26.30(8) ?
    O2 Pd1 C1 C2 . . . . -52.97(15) ?
    O1 Pd1 C1 C2 . . . . -52.2(3) ?
    P1 Pd1 C1 C2 . . . . 130.44(15) ?
    C41 Pd1 C1 C2 . . . . -52.36(18) ?
    O2 Pd1 C1 C6 . . . . 124.33(16) ?
    O1 Pd1 C1 C6 . . . . 125.09(19) ?
    P1 Pd1 C1 C6 . . . . -52.27(16) ?
    C41 Pd1 C1 C6 . . . . 124.93(15) ?
    C6 C1 C2 C3 . . . . 0.6(3) ?
    Pd1 C1 C2 C3 . . . . 178.08(18) ?
    C1 C2 C3 C4 . . . . -2.3(4) ?
    C2 C3 C4 C5 . . . . 1.4(4) ?
    C3 C4 C5 C6 . . . . 1.3(4) ?
    C2 C1 C6 C5 . . . . 2.0(3) ?
    Pd1 C1 C6 C5 . . . . -175.16(15) ?
    C2 C1 C6 C7 . . . . -171.70(18) ?
    Pd1 C1 C6 C7 . . . . 11.1(3) ?
    C4 C5 C6 C1 . . . . -3.0(3) ?
    C4 C5 C6 C7 . . . . 171.1(2) ?
    C1 C6 C7 C8 . . . . -150.28(18) ?
    C5 C6 C7 C8 . . . . 36.0(3) ?
    C1 C6 C7 C12 . . . . 33.6(3) ?
    C5 C6 C7 C12 . . . . -140.15(18) ?
    C12 C7 C8 C9 . . . . 0.5(3) ?
    C6 C7 C8 C9 . . . . -175.77(16) ?
    C7 C8 C9 C10 . . . . 0.7(3) ?
    C8 C9 C10 C11 . . . . -0.6(3) ?
    C9 C10 C11 C12 . . . . -0.6(3) ?
    C10 C11 C12 C7 . . . . 1.7(2) ?
    C10 C11 C12 P1 . . . . -172.58(13) ?
    C8 C7 C12 C11 . . . . -1.7(2) ?
    C6 C7 C12 C11 . . . . 174.52(15) ?
    C8 C7 C12 P1 . . . . 172.80(13) ?
    C6 C7 C12 P1 . . . . -11.0(2) ?
    C17 P1 C12 C11 . . . . 21.43(15) ?
    C13 P1 C12 C11 . . . . -99.37(14) ?
    Pd1 P1 C12 C11 . . . . 134.03(12) ?
    C17 P1 C12 C7 . . . . -152.87(13) ?
    C13 P1 C12 C7 . . . . 86.33(14) ?
    Pd1 P1 C12 C7 . . . . -40.27(13) ?
    C12 P1 C13 C15B . . . . 169.7(4) ?
    C17 P1 C13 C15B . . . . 50.7(4) ?
    Pd1 P1 C13 C15B . . . . -72.1(4) ?
    C12 P1 C13 C16A . . . . 86.48(18) ?
    C17 P1 C13 C16A . . . . -32.44(19) ?
    Pd1 P1 C13 C16A . . . . -155.30(16) ?
    C12 P1 C13 C14A . . . . -36.5(2) ?
    C17 P1 C13 C14A . . . . -155.39(18) ?
    Pd1 P1 C13 C14A . . . . 81.75(19) ?
    C12 P1 C13 C14B . . . . -64.6(4) ?
    C17 P1 C13 C14B . . . . 176.4(4) ?
    Pd1 P1 C13 C14B . . . . 53.6(4) ?
    C12 P1 C13 C15A . . . . -153.80(17) ?
    C17 P1 C13 C15A . . . . 87.28(18) ?
    Pd1 P1 C13 C15A . . . . -35.58(18) ?
    C12 P1 C13 C16B . . . . 49.6(4) ?
    C17 P1 C13 C16B . . . . -69.3(4) ?
    Pd1 P1 C13 C16B . . . . 167.8(4) ?
    C12 P1 C17 C20 . . . . 169.61(11) ?
    C13 P1 C17 C20 . . . . -71.99(12) ?
    Pd1 P1 C17 C20 . . . . 57.72(11) ?
    C12 P1 C17 C18 . . . . 54.44(12) ?
    C13 P1 C17 C18 . . . . 172.84(10) ?
    Pd1 P1 C17 C18 . . . . -57.45(11) ?
    C12 P1 C17 C19 . . . . -69.22(15) ?
    C13 P1 C17 C19 . . . . 49.18(16) ?
    Pd1 P1 C17 C19 . . . . 178.90(13) ?
    O2 Pd2 C21 C26 . . . . 146.55(17) ?
    O3 Pd2 C21 C26 . . . . 150.98(15) ?
    P2 Pd2 C21 C26 . . . . -36.33(17) ?
    C41 Pd2 C21 C26 . . . . 147.65(15) ?
    O2 Pd2 C21 C22 . . . . -31.29(15) ?
    O3 Pd2 C21 C22 . . . . -26.9(3) ?
    P2 Pd2 C21 C22 . . . . 145.83(14) ?
    C41 Pd2 C21 C22 . . . . -30.19(17) ?
    C26 C21 C22 C23 . . . . 1.5(3) ?
    Pd2 C21 C22 C23 . . . . 179.60(19) ?
    C21 C22 C23 C24 . . . . 0.8(4) ?
    C22 C23 C24 C25 . . . . -1.6(4) ?
    C23 C24 C25 C26 . . . . 0.1(4) ?
    C22 C21 C26 C25 . . . . -2.8(3) ?
    Pd2 C21 C26 C25 . . . . 179.48(15) ?
    C22 C21 C26 C27 . . . . -177.42(18) ?
    Pd2 C21 C26 C27 . . . . 4.9(3) ?
    C24 C25 C26 C21 . . . . 2.1(3) ?
    C24 C25 C26 C27 . . . . 177.1(2) ?
    C21 C26 C27 C28 . . . . -154.21(19) ?
    C25 C26 C27 C28 . . . . 31.2(3) ?
    C21 C26 C27 C32 . . . . 31.6(3) ?
    C25 C26 C27 C32 . . . . -142.96(19) ?
    C32 C27 C28 C29 . . . . 5.3(3) ?
    C26 C27 C28 C29 . . . . -169.2(2) ?
    C27 C28 C29 C30 . . . . 2.5(3) ?
    C28 C29 C30 C31 . . . . -5.7(3) ?
    C29 C30 C31 C32 . . . . 1.0(3) ?
    C30 C31 C32 C27 . . . . 6.7(3) ?
    C30 C31 C32 P2 . . . . -172.66(15) ?
    C28 C27 C32 C31 . . . . -9.6(3) ?
    C26 C27 C32 C31 . . . . 164.54(17) ?
    C28 C27 C32 P2 . . . . 169.78(15) ?
    C26 C27 C32 P2 . . . . -16.0(2) ?
    C33 P2 C32 C31 . . . . -83.13(16) ?
    C37 P2 C32 C31 . . . . 38.27(17) ?
    Pd2 P2 C32 C31 . . . . 154.91(14) ?
    C33 P2 C32 C27 . . . . 97.47(15) ?
    C37 P2 C32 C27 . . . . -141.13(14) ?
    Pd2 P2 C32 C27 . . . . -24.48(16) ?
    C32 P2 C33 C36 . . . . 73.16(15) ?
    C37 P2 C33 C36 . . . . -45.41(16) ?
    Pd2 P2 C33 C36 . . . . -164.17(12) ?
    C32 P2 C33 C35 . . . . -163.72(12) ?
    C37 P2 C33 C35 . . . . 77.71(13) ?
    Pd2 P2 C33 C35 . . . . -41.06(13) ?
    C32 P2 C33 C34 . . . . -45.94(13) ?
    C37 P2 C33 C34 . . . . -164.51(11) ?
    Pd2 P2 C33 C34 . . . . 76.73(12) ?
    C32 P2 C37 C40 . . . . 72.50(12) ?
    C33 P2 C37 C40 . . . . -170.78(11) ?
    Pd2 P2 C37 C40 . . . . -48.60(11) ?
    C32 P2 C37 C38 . . . . -170.68(11) ?
    C33 P2 C37 C38 . . . . -53.96(13) ?
    Pd2 P2 C37 C38 . . . . 68.22(12) ?
    C32 P2 C37 C39 . . . . -47.43(15) ?
    C33 P2 C37 C39 . . . . 69.29(15) ?
    Pd2 P2 C37 C39 . . . . -168.53(12) ?
    C21 Pd2 C41 O3 . . . . 177.75(10) ?
    O2 Pd2 C41 O3 . . . . 179.84(15) ?
    P2 Pd2 C41 O3 . . . . 4.13(13) ?
    C21 Pd2 C41 O2 . . . . -2.09(13) ?
    O3 Pd2 C41 O2 . . . . -179.84(15) ?
    P2 Pd2 C41 O2 . . . . -175.71(6) ?
    C21 Pd2 C41 Pd1 . . . . -3.81(11) ?
    O2 Pd2 C41 Pd1 . . . . -1.73(6) ?
    O3 Pd2 C41 Pd1 . . . . 178.44(14) ?
    P2 Pd2 C41 Pd1 . . . . -177.43(2) ?
    C1 Pd1 C41 O1 . . . . 179.90(10) ?
    O2 Pd1 C41 O1 . . . . -178.96(15) ?
    P1 Pd1 C41 O1 . . . . -4.76(13) ?
    C1 Pd1 C41 O2 . . . . -1.14(13) ?
    O1 Pd1 C41 O2 . . . . 178.96(15) ?
    P1 Pd1 C41 O2 . . . . 174.19(6) ?
    C1 Pd1 C41 Pd2 . . . . 0.58(11) ?
    O2 Pd1 C41 Pd2 . . . . 1.72(6) ?
    O1 Pd1 C41 Pd2 . . . . -179.32(14) ?
    P1 Pd1 C41 Pd2 . . . . 175.92(2) ?
    O3 C41 O1 Pd1 . . . . 178.24(16) ?
    O2 C41 O1 Pd1 . . . . -0.99(14) ?
    C1 Pd1 O1 C41 . . . . -0.2(2) ?
    O2 Pd1 O1 C41 . . . . 0.62(9) ?
    P1 Pd1 O1 C41 . . . . 176.89(9) ?
    O1 C41 O2 Pd2 . . . . 179.15(13) ?
    O3 C41 O2 Pd2 . . . . -0.16(15) ?
    Pd1 C41 O2 Pd2 . . . . 178.14(6) ?
    O1 C41 O2 Pd1 . . . . 1.01(15) ?
    O3 C41 O2 Pd1 . . . . -178.29(13) ?
    Pd2 C41 O2 Pd1 . . . . -178.14(6) ?
    C21 Pd2 O2 C41 . . . . 178.39(10) ?
    O3 Pd2 O2 C41 . . . . 0.09(9) ?
    C1 Pd1 O2 C41 . . . . 179.14(10) ?
    O1 Pd1 O2 C41 . . . . -0.59(9) ?
    O1 C41 O3 Pd2 . . . . -179.07(16) ?
    O2 C41 O3 Pd2 . . . . 0.15(14) ?
    C21 Pd2 O3 C41 . . . . -5.1(2) ?
    O2 Pd2 O3 C41 . . . . -0.10(9) ?
    P2 Pd2 O3 C41 . . . . -177.23(9) ?
loop_
    _geom_hbond_atom_site_label_D
    _geom_hbond_atom_site_label_H
    _geom_hbond_atom_site_label_A
    _geom_hbond_site_symmetry_A
    _geom_hbond_distance_DH
    _geom_hbond_distance_HA
    _geom_hbond_distance_DA
    _geom_hbond_angle_DHA
    C18 H18A O1 . 0.98 2.53 3.362(2) 142.8
    C20 H20C O1 . 0.98 2.27 3.182(2) 153.9
    C22 H22 O2 . 0.95 2.43 3.030(2) 120.7
    C35 H35A O2 1_655 0.98 2.43 3.358(2) 158.6
    C38 H38C O3 . 0.98 2.37 3.223(2) 145.7
    C40 H40A O3 . 0.98 2.51 3.377(2) 147.4
    C42 H42A O3 2_765 0.99 2.40 3.190(2) 136.1
_iucr_refine_instructions_details
;
TITL mo_12fm_ch1_0m in P-1
CELL  0.71073   7.5459  14.6579  18.7078   83.866   86.457   86.478
ZERR     2.00   0.0006   0.0011   0.0014    0.002    0.002    0.002
LATT   1
SFAC  C    H    P    PD   CL   O
UNIT  84   108  4    4    4    6
MERG   2
SADI C13 C14A C13 C14B C13 C15A C13 C15B C13 C16A C13 C16B
SADI C14A C15A C15A C16A C16A C14A C14B C15B C15B C16B C16B C14B
SIMU C13 C14A C15A C16A
DELU C13 C14A C15A C16A
SIMU C13 C14B C15B C16B
DELU C13 C14B C15B C16B
 EQIV $1 1+x,y,z
EQIV $2 2-x,1-y,-z
HTAB C18 O1
HTAB C20 O1
HTAB C22 O2
HTAB C35 O2_$1
HTAB C38 O3
HTAB C40 O3
HTAB C42 O3_$2
OMIT  0 0 1
FMAP   2
PLAN   20
SIZE     0.06   0.10   0.42
ACTA
conf
BOND   $H
L.S.   4
TEMP  -173.14
WGHT    0.010400    2.066300
FVAR       0.11773   0.72301
MOLE    1
PD1   4    0.883397    0.921980    0.215760    11.00000    0.01331    0.00987 =
         0.01393   -0.00259   -0.00154    0.00196
PD2   4    1.238700    0.682903    0.254095    11.00000    0.01371    0.01011 =
         0.01427   -0.00223    0.00022    0.00187
P1    3    0.713440    1.048098    0.187736    11.00000    0.01167    0.01141 =
         0.01529   -0.00274   -0.00286    0.00150
P2    3    1.430434    0.562681    0.261816    11.00000    0.01194    0.01140 =
         0.01979   -0.00310    0.00034    0.00081
C1    1    0.821058    0.947637    0.315505    11.00000    0.02324    0.01671 =
         0.01575   -0.00151   -0.00055    0.00479
C2    1    0.761049    0.872275    0.360428    11.00000    0.04325    0.01893 =
         0.02685   -0.00008    0.00680    0.00388
AFIX  43
H2    2    0.750384    0.815727    0.340960    11.00000   -1.20000
AFIX   0
C3    1    0.716744    0.878200    0.432761    11.00000    0.06690    0.02761 =
         0.02656    0.00922    0.01402    0.00716
AFIX  43
H3    2    0.671994    0.826790    0.462065    11.00000   -1.20000
AFIX   0
C4    1    0.737808    0.959131    0.462220    11.00000    0.07653    0.03840 =
         0.01721   -0.00014    0.00762    0.01338
AFIX  43
H4    2    0.710169    0.963274    0.512044    11.00000   -1.20000
AFIX   0
C5    1    0.799434    1.034025    0.418592    11.00000    0.05709    0.02833 =
         0.01739   -0.00769   -0.00282    0.00740
AFIX  43
H5    2    0.815999    1.089141    0.439236    11.00000   -1.20000
AFIX   0
C6    1    0.838102    1.030584    0.344551    11.00000    0.02561    0.01943 =
         0.01488   -0.00281   -0.00352    0.00480
C7    1    0.877665    1.117430    0.299639    11.00000    0.01807    0.01618 =
         0.01838   -0.00601   -0.00283    0.00314
C8    1    0.971519    1.183330    0.327787    11.00000    0.02450    0.02392 =
         0.02548   -0.01251   -0.00966    0.00450
AFIX  43
H8    2    1.015985    1.169864    0.374378    11.00000   -1.20000
AFIX   0
C9    1    1.001575    1.267864    0.289601    11.00000    0.02375    0.01998 =
         0.04026   -0.01583   -0.00619   -0.00126
AFIX  43
H9    2    1.066903    1.311333    0.309668    11.00000   -1.20000
AFIX   0
C10   1    0.935899    1.288298    0.222302    11.00000    0.02182    0.01357 =
         0.03631   -0.00542   -0.00180   -0.00147
AFIX  43
H10   2    0.954794    1.346280    0.195939    11.00000   -1.20000
AFIX   0
C11   1    0.842149    1.224081    0.193099    11.00000    0.01640    0.01388 =
         0.02332   -0.00246   -0.00253    0.00292
AFIX  43
H11   2    0.796460    1.239067    0.146855    11.00000   -1.20000
AFIX   0
C12   1    0.813426    1.138014    0.230074    11.00000    0.01273    0.01285 =
         0.01903   -0.00557   -0.00082    0.00160
C13   1    0.469544    1.048518    0.218671    11.00000    0.01234    0.01991 =
         0.02560   -0.00225   -0.00015    0.00005
PART    1
C14A  1    0.440703    1.069164    0.296540    21.00000    0.01528    0.03554 =
         0.02678   -0.00276    0.00423    0.00449
AFIX 137
H14A  2    0.485636    1.129324    0.301644    21.00000   -1.50000
H14B  2    0.504487    1.021726    0.327624    21.00000   -1.50000
H14C  2    0.313382    1.069762    0.310582    21.00000   -1.50000
AFIX   0
C15A  1    0.408914    0.949606    0.214250    21.00000    0.02120    0.02662 =
         0.04620   -0.00549    0.00468   -0.00977
AFIX 137
H15A  2    0.282414    0.946983    0.229237    21.00000   -1.50000
H15B  2    0.478435    0.905684    0.246126    21.00000   -1.50000
H15C  2    0.427778    0.933967    0.164609    21.00000   -1.50000
AFIX   0
C16A  1    0.354323    1.116449    0.172179    21.00000    0.01668    0.03413 =
         0.03274    0.00010   -0.00263    0.00692
AFIX 137
H16A  2    0.356365    1.097518    0.123441    21.00000   -1.50000
H16B  2    0.400360    1.177808    0.170113    21.00000   -1.50000
H16C  2    0.231884    1.117859    0.192980    21.00000   -1.50000
AFIX   0
PART    2
C14B  1    0.439776    1.021797    0.300324   -21.00000    0.02246    0.03592 =
         0.03311    0.00372    0.00737    0.00477
AFIX 137
H14D  2    0.508272    1.060720    0.326533   -21.00000   -1.50000
H14E  2    0.479058    0.957230    0.311952   -21.00000   -1.50000
H14F  2    0.313081    1.030460    0.314378   -21.00000   -1.50000
AFIX   0
C15B  1    0.361393    0.990225    0.178614   -21.00000    0.01544    0.03779 =
         0.04789   -0.01117    0.00670   -0.01069
AFIX 137
H15D  2    0.244575    0.982973    0.203839   -21.00000   -1.50000
H15E  2    0.422914    0.929698    0.176109   -21.00000   -1.50000
H15F  2    0.346122    1.019966    0.129758   -21.00000   -1.50000
AFIX   0
C16B  1    0.391335    1.151975    0.206754   -21.00000    0.01959    0.02417 =
         0.04536   -0.00062    0.01067    0.00823
AFIX 137
H16D  2    0.406473    1.174697    0.155671   -21.00000   -1.50000
H16E  2    0.454787    1.190226    0.235429   -21.00000   -1.50000
H16F  2    0.264573    1.154722    0.221822   -21.00000   -1.50000
AFIX   0
PART    0
C17   1    0.743899    1.073926    0.086647    11.00000    0.01540    0.01935 =
         0.01542   -0.00214   -0.00416    0.00340
C18   1    0.944306    1.083951    0.069702    11.00000    0.01798    0.02096 =
         0.01521   -0.00148   -0.00071    0.00058
AFIX 137
H18A  2    1.010779    1.030095    0.092347    11.00000   -1.50000
H18B  2    0.980316    1.139484    0.088508    11.00000   -1.50000
H18C  2    0.969476    1.088660    0.017456    11.00000   -1.50000
AFIX   0
C19   1    0.640456    1.157675    0.048076    11.00000    0.02892    0.03051 =
         0.02098   -0.00019   -0.00823    0.01108
AFIX 137
H19A  2    0.646284    1.211012    0.075110    11.00000   -1.50000
H19B  2    0.515973    1.143444    0.045419    11.00000   -1.50000
H19C  2    0.693668    1.171554   -0.000702    11.00000   -1.50000
AFIX   0
C20   1    0.690500    0.988411    0.053869    11.00000    0.02091    0.02934 =
         0.01953   -0.00847   -0.00767    0.00105
AFIX 137
H20A  2    0.716877    0.995929    0.001688    11.00000   -1.50000
H20B  2    0.562918    0.980878    0.063867    11.00000   -1.50000
H20C  2    0.757687    0.933949    0.075172    11.00000   -1.50000
AFIX   0
C21   1    1.234592    0.678583    0.359463    11.00000    0.01786    0.02282 =
         0.01622   -0.00458   -0.00005    0.00456
C22   1    1.213285    0.767833    0.379829    11.00000    0.04449    0.02693 =
         0.02186   -0.00716   -0.00695    0.01052
AFIX  43
H22   2    1.204303    0.818337    0.343679    11.00000   -1.20000
AFIX   0
C23   1    1.205009    0.784180    0.451391    11.00000    0.06490    0.04008 =
         0.02575   -0.01714   -0.01047    0.02034
AFIX  43
H23   2    1.188924    0.845293    0.464118    11.00000   -1.20000
AFIX   0
C24   1    1.220175    0.711508    0.504198    11.00000    0.05160    0.05437 =
         0.01894   -0.01155   -0.00432    0.01923
AFIX  43
H24   2    1.217684    0.722272    0.553442    11.00000   -1.20000
AFIX   0
C25   1    1.238909    0.623453    0.485123    11.00000    0.03444    0.04379 =
         0.01913    0.00242   -0.00009    0.01269
AFIX  43
H25   2    1.249010    0.573746    0.521897    11.00000   -1.20000
AFIX   0
C26   1    1.243653    0.604352    0.412743    11.00000    0.01754    0.02652 =
         0.01980    0.00002    0.00226    0.00446
C27   1    1.273353    0.506729    0.398087    11.00000    0.01764    0.02356 =
         0.02306    0.00532   -0.00248    0.00064
C28   1    1.209703    0.438386    0.449925    11.00000    0.02895    0.03570 =
         0.03222    0.01372    0.00156    0.00040
AFIX  43
H28   2    1.132302    0.455954    0.488692    11.00000   -1.20000
AFIX   0
C29   1    1.256098    0.346622    0.446270    11.00000    0.04020    0.03197 =
         0.04283    0.01894   -0.00757   -0.00776
AFIX  43
H29   2    1.207146    0.301722    0.481093    11.00000   -1.20000
AFIX   0
C30   1    1.373115    0.320079    0.392280    11.00000    0.04136    0.01635 =
         0.04514    0.00798   -0.01681   -0.00185
AFIX  43
H30   2    1.413868    0.257495    0.391935    11.00000   -1.20000
AFIX   0
C31   1    1.431508    0.385591    0.338086    11.00000    0.02834    0.01785 =
         0.03172   -0.00081   -0.00836    0.00040
AFIX  43
H31   2    1.511024    0.366893    0.300342    11.00000   -1.20000
AFIX   0
C32   1    1.375749    0.478527    0.337880    11.00000    0.01574    0.01575 =
         0.02409    0.00225   -0.00554   -0.00065
C33   1    1.660744    0.596789    0.275849    11.00000    0.01281    0.02008 =
         0.02828   -0.00696    0.00039   -0.00213
C34   1    1.669628    0.615265    0.354895    11.00000    0.01828    0.02399 =
         0.03012   -0.00511   -0.00544   -0.00278
AFIX 137
H34A  2    1.642405    0.559528    0.386433    11.00000   -1.50000
H34B  2    1.582799    0.665194    0.365508    11.00000   -1.50000
H34C  2    1.789343    0.632846    0.363120    11.00000   -1.50000
AFIX   0
C35   1    1.698866    0.685921    0.228252    11.00000    0.02550    0.02869 =
         0.02912   -0.00498    0.00347   -0.01341
AFIX 137
H35A  2    1.813419    0.707309    0.239568    11.00000   -1.50000
H35B  2    1.604474    0.732939    0.237262    11.00000   -1.50000
H35C  2    1.703083    0.674513    0.177489    11.00000   -1.50000
AFIX   0
C36   1    1.802977    0.521335    0.260732    11.00000    0.01369    0.03302 =
         0.05195   -0.01888   -0.00271    0.00384
AFIX 137
H36A  2    1.806389    0.511496    0.209657    11.00000   -1.50000
H36B  2    1.774469    0.464191    0.290190    11.00000   -1.50000
H36C  2    1.919218    0.539963    0.272662    11.00000   -1.50000
AFIX   0
C37   1    1.416254    0.507341    0.175268    11.00000    0.01544    0.01507 =
         0.02358   -0.00738    0.00122    0.00141
C38   1    1.492340    0.572870    0.112818    11.00000    0.02055    0.02418 =
         0.02253   -0.00677    0.00442   -0.00030
AFIX 137
H38A  2    1.457728    0.554523    0.067012    11.00000   -1.50000
H38B  2    1.622327    0.570094    0.113478    11.00000   -1.50000
H38C  2    1.445480    0.635776    0.118145    11.00000   -1.50000
AFIX   0
C39   1    1.506821    0.411077    0.168904    11.00000    0.02413    0.01920 =
         0.03274   -0.01169   -0.00224    0.00558
AFIX 137
H39A  2    1.511348    0.397773    0.118568    11.00000   -1.50000
H39B  2    1.438698    0.364955    0.198797    11.00000   -1.50000
H39C  2    1.627951    0.409347    0.185305    11.00000   -1.50000
AFIX   0
C40   1    1.217167    0.499303    0.166714    11.00000    0.01755    0.01811 =
         0.02548   -0.00751   -0.00208   -0.00101
AFIX 137
H40A  2    1.157636    0.560805    0.162033    11.00000   -1.50000
H40B  2    1.165663    0.462984    0.209102    11.00000   -1.50000
H40C  2    1.200981    0.468982    0.123539    11.00000   -1.50000
AFIX   0
C41   1    1.087293    0.797561    0.161551    11.00000    0.01624    0.01309 =
         0.01652   -0.00299   -0.00037   -0.00148
O1    6    1.003608    0.857761    0.121064    11.00000    0.02327    0.01625 =
         0.01561   -0.00253   -0.00261    0.00474
O2    6    1.066294    0.803139    0.231690    11.00000    0.01790    0.01210 =
         0.01309   -0.00215   -0.00018    0.00290
O3    6    1.188812    0.731222    0.141636    11.00000    0.02367    0.01605 =
         0.01731   -0.00326    0.00024    0.00631
MOLE    2
CL1   5    1.217454    0.302690    0.026180    11.00000    0.03172    0.03266 =
         0.03645    0.00191   -0.00784    0.00120
CL2   5    0.866862    0.398260    0.034114    11.00000    0.03101    0.03980 =
         0.03112    0.00629    0.00421    0.00084
C42   1    1.029602    0.342749   -0.021141    11.00000    0.02606    0.05781 =
         0.02073   -0.00031   -0.00191    0.00026
AFIX  23
H42A  2    0.977363    0.290330   -0.039856    11.00000   -1.20000
H42B  2    1.066073    0.386336   -0.062803    11.00000   -1.20000
HKLF 4
REM  mo_12fm_ch1_0m in P-1
REM R1 =  0.0195 for   8987 Fo > 4sig(Fo)  and  0.0257 for all  10165 data
REM    503 parameters refined using     78 restraints
END
WGHT      0.0113      1.8953
REM Highest difference peak  0.556,  deepest hole -0.483,  1-sigma level  0.063
Q1    1   0.8478  0.9594  0.4693  11.00000  0.05    0.56
Q2    1   0.8385  0.8810  0.4410  11.00000  0.05    0.50
Q3    1   1.2239  0.2640  0.0025  11.00000  0.05    0.46
Q4    1   1.4523  0.4616  0.1711  11.00000  0.05    0.43
Q5    1   1.3066  0.6761  0.2216  11.00000  0.05    0.40
Q6    1   0.8180  1.0353  0.3806  11.00000  0.05    0.39
Q7    1   0.7657  1.1009  0.2085  11.00000  0.05    0.39
Q8    1   1.3410  0.4944  0.3720  11.00000  0.05    0.38
Q9    1   0.7816  0.9996  0.1994  11.00000  0.05    0.38
Q10   1   0.8448  1.1777  0.2121  11.00000  0.05    0.36
Q11   1   0.8548  0.8699  0.3792  11.00000  0.05    0.36
Q12   1   0.8556  0.9874  0.3335  11.00000  0.05    0.35
Q13   1   0.8686  1.0732  0.3207  11.00000  0.05    0.35
Q14   1   1.3148  0.5016  0.1689  11.00000  0.05    0.34
Q15   1   1.2369  0.3969  0.4335  11.00000  0.05    0.34
Q16   1   1.5497  0.5838  0.2631  11.00000  0.05    0.34
Q17   1   0.9389  1.2804  0.2618  11.00000  0.05    0.34
Q18   1   1.4085  0.5149  0.3073  11.00000  0.05    0.34
Q19   1   1.2413  0.7173  0.3780  11.00000  0.05    0.34
Q20   1   1.7241  0.5640  0.2670  11.00000  0.05    0.34
;
