# Supplementary material for: μ-Carbonato-κ4 O,O′:O′,O′′-bis­{[2′-(di-tert-butyl­phosphan­yl)biphenyl-2-yl-κ2 P,C 1]palladium(II)} dichloro­methane monosolvate
Source: Acta Crystallogr Sect E Struct Rep Online. 2012 Nov 30;68(Pt 12):m1574–5. doi: 10.1107/S1600536812048702 (PMC3588806; doi:10.1107/S1600536812048702)
Supplement: Supplementary file 2 [file e-68-m1574-Isup2.hkl]

#
# h,k,l, Fc-squared, Fo-squared, sigma(Fo-squared) and status flag
#
data_I
_shelx_title ' mo_12fm_ch1_0m in P-1'
_shelx_refln_list_code          4
_shelx_F_calc_maximum      265.03
_exptl_crystal_F_000       972.00
_reflns_d_resolution_high  0.7493
 
loop_
 _symmetry_equiv_pos_as_xyz
 'x, y, z'
 '-x, -y, -z'
 
_cell_length_a     7.5459
_cell_length_b    14.6579
_cell_length_c    18.7078
_cell_angle_alpha  83.866
_cell_angle_beta   86.457
_cell_angle_gamma  86.478
 
_shelx_F_squared_multiplier     1.000
 
loop_
 _refln_index_h
 _refln_index_k
 _refln_index_l
 _refln_F_squared_calc
 _refln_F_squared_meas
 _refln_F_squared_sigma
 _refln_observed_status
   1   0   0     6421.48     6529.96     61.62 o
   2   0   0    32414.58    32611.19    319.94 o
   3   0   0     7700.48     7620.46     97.35 o
   4   0   0     2604.34     2785.64     61.04 o
   5   0   0       79.64      121.08      6.46 o
   6   0   0     4114.94     4007.96     45.98 o
   7   0   0        7.60       16.61      9.96 o
   8   0   0     2331.19     2344.56     64.71 o
   9   0   0     2389.90     2386.08     55.54 o
  10   0   0       15.47        2.32     21.15 o
  -9   1   0      328.64      342.02     24.96 o
  -8   1   0       98.04       95.41     19.47 o
  -7   1   0     2011.08     2020.33     40.82 o
  -6   1   0      211.95      199.67     10.34 o
  -5   1   0    17325.44    17190.58    151.99 o
  -4   1   0     1091.08     1161.30     17.87 o
  -3   1   0     5196.17     5005.69     46.29 o
  -2   1   0     1552.59     1653.39     17.18 o
  -1   1   0        5.90        9.25      1.72 o
   1   1   0    35880.41    36732.47    264.06 o
   2   1   0     9538.30     9826.97    105.05 o
   3   1   0     2235.56     2279.66     40.56 o
   4   1   0     7627.81     7357.24    119.98 o
   5   1   0       75.45       75.24      6.68 o
   6   1   0     2267.68     2286.74     29.56 o
   7   1   0      252.31      261.71     17.67 o
   8   1   0       99.72      110.57     12.99 o
   9   1   0      169.87      160.00     18.93 o
  10   1   0      396.95      406.98     35.42 o
  -9   2   0      836.41      866.85     38.95 o
  -8   2   0     1079.41     1092.12     34.91 o
  -7   2   0      191.28      177.40     24.45 o
  -6   2   0     1181.13     1199.39     25.67 o
  -5   2   0     1627.84     1635.95     25.32 o
  -4   2   0    12428.16    12335.30    111.63 o
  -3   2   0      561.33      693.08     12.35 o
  -2   2   0    12623.18    12561.45     85.65 o
  -1   2   0      333.03      371.18      5.30 o
   0   2   0     2965.73     2999.90     21.43 o
   1   2   0    22433.68    22484.58    116.04 o
   2   2   0      633.85      756.79     11.20 o
   3   2   0      516.36      553.20     10.88 o
   4   2   0     1589.67     1491.31     28.12 o
   5   2   0     5680.94     5551.67     59.76 o
   6   2   0     3294.01     3196.93     37.34 o
   7   2   0    13269.95    13185.38    170.95 o
   8   2   0      316.01      299.81     21.01 o
   9   2   0     1216.80     1165.64     80.49 o
  10   2   0      229.80      223.43     31.17 o
  -9   3   0      940.21      903.00     41.98 o
  -8   3   0       88.95       65.26     15.07 o
  -7   3   0     1292.51     1267.06     35.08 o
  -6   3   0     1808.65     1852.38     38.77 o
  -5   3   0      744.75      780.57     18.72 o
  -4   3   0     7069.02     7207.98     62.49 o
  -3   3   0        0.09        4.35      4.20 o
  -2   3   0     2152.60     2275.55     17.16 o
  -1   3   0     5239.16     5244.47     33.61 o
   0   3   0    15681.73    16274.51    106.70 o
   1   3   0     8511.24     9061.98     58.31 o
   2   3   0    40111.32    40352.69    235.74 o
   3   3   0     2171.08     2172.54     25.75 o
   4   3   0     3103.84     3178.82     38.55 o
   5   3   0      354.49      386.11     12.87 o
   6   3   0      989.97      943.38     23.30 o
   7   3   0      226.82      211.04     17.07 o
   8   3   0     4313.87     4286.40     76.03 o
   9   3   0       26.44       -0.48     13.38 o
  -9   4   0     1138.61     1068.35     43.63 o
  -8   4   0     1505.39     1518.60     42.07 o
  -7   4   0        0.13       -0.01     13.35 o
  -6   4   0     2595.38     2677.15     49.83 o
  -5   4   0      402.42      425.00     13.66 o
  -4   4   0      441.04      430.40     13.46 o
  -3   4   0    20437.19    20013.68    131.49 o
  -2   4   0      912.52      915.90     11.49 o
  -1   4   0       62.97       92.01      4.68 o
   0   4   0     2407.53     2468.04     24.90 o
   1   4   0      686.60      673.23     11.78 o
   2   4   0     8159.12     8159.51     49.99 o
   3   4   0    22049.01    22336.88    178.44 o
   4   4   0      532.72      523.55     12.48 o
   5   4   0     7425.90     7495.04     81.68 o
   6   4   0     3536.91     3613.21     62.24 o
   7   4   0      211.66      233.61     18.23 o
   8   4   0      775.36      837.32     32.84 o
   9   4   0       96.15       82.44     20.10 o
  -9   5   0       49.17       22.41     15.97 o
  -8   5   0     6624.75     6443.68    125.00 o
  -7   5   0      299.79      266.58     21.27 o
  -6   5   0     2867.97     2901.81     54.02 o
  -5   5   0      799.29      788.74     21.51 o
  -4   5   0      982.03      991.59     19.67 o
  -3   5   0     1218.87     1278.68     13.68 o
  -2   5   0    25955.44    25976.31    162.92 o
  -1   5   0     1609.25     1695.64     17.73 o
   0   5   0    14404.17    14501.86    103.09 o
   1   5   0     5771.40     5776.08     51.49 o
   2   5   0      710.96      737.83     11.17 o
   3   5   0      434.45      448.82      8.46 o
   4   5   0     1033.98      997.67     18.61 o
   5   5   0        2.29        8.30      5.68 o
   6   5   0     3004.11     2853.46     55.23 o
   7   5   0     2554.20     2514.88     53.88 o
   8   5   0       46.73       60.46     15.04 o
   9   5   0     3219.37     3210.09     70.50 o
  -9   6   0       15.19       -9.78     15.13 o
  -8   6   0      385.32      362.28     37.65 o
  -7   6   0     2517.48     2531.62     71.65 o
  -6   6   0      737.41      735.02     29.48 o
  -5   6   0     8017.85     8043.22     87.01 o
  -4   6   0     6096.26     5995.95     47.37 o
  -3   6   0     5873.17     6120.62     43.13 o
  -2   6   0     8261.59     8127.66     52.06 o
  -1   6   0     2096.78     2155.91     21.89 o
   0   6   0      423.49      420.77     14.15 o
   1   6   0      227.28      178.16      8.36 o
   2   6   0     4322.22     4224.68     42.79 o
   3   6   0     2481.46     2510.43     22.11 o
   4   6   0    14629.17    14249.77    142.97 o
   5   6   0     1789.56     1840.50     32.74 o
   6   6   0      181.24      179.50     17.49 o
   7   6   0     1004.27      971.46     35.77 o
   8   6   0      143.28      180.36     20.13 o
   9   6   0      628.15      632.80     34.71 o
  -9   7   0      345.23      338.60     28.31 o
  -8   7   0      119.86       94.36     18.77 o
  -7   7   0      203.41      249.78     22.67 o
  -6   7   0      549.53      578.05     28.98 o
  -5   7   0      113.93       95.67     11.76 o
  -4   7   0     1350.69     1428.82     16.91 o
  -3   7   0     2403.93     2412.45     25.30 o
  -2   7   0      215.57      252.10      7.76 o
  -1   7   0    10628.20    10170.61     69.67 o
   0   7   0      849.15      879.88     15.55 o
   1   7   0        3.82       -4.20      4.75 o
   2   7   0      469.18      436.98      8.91 o
   3   7   0      122.61      127.59      6.64 o
   4   7   0     5082.60     4909.10     59.50 o
   5   7   0    10511.36    10189.22    134.98 o
   6   7   0      326.08      307.23     34.05 o
   7   7   0     2724.04     2658.96     71.87 o
   8   7   0      902.14      875.92     39.18 o
   9   7   0       52.15       23.86     22.80 o
  -8   8   0     1104.62     1133.56     43.60 o
  -7   8   0      470.11      449.47     28.64 o
  -6   8   0     8833.03     8947.04    122.28 o
  -5   8   0     2692.49     2752.21     48.92 o
  -4   8   0     1233.83     1289.10     18.21 o
  -3   8   0       20.26       16.37      6.36 o
  -2   8   0       66.04       97.90      6.25 o
  -1   8   0     3027.71     3037.96     33.67 o
   0   8   0    16992.44    16338.15    143.22 o
   1   8   0      230.31      237.30     10.06 o
   2   8   0     7011.84     6722.98     49.43 o
   3   8   0     5439.96     5425.07     45.37 o
   4   8   0      401.86      376.23      9.84 o
   5   8   0      298.71      278.89     24.05 o
   6   8   0      844.58      847.92     38.71 o
   7   8   0      124.63      127.38     20.67 o
   8   8   0      303.45      374.29     31.26 o
   9   8   0      399.14      420.63     34.45 o
  -8   9   0        3.15       -0.65     16.00 o
  -7   9   0      291.36      261.61     23.69 o
  -6   9   0      327.15      343.08     24.95 o
  -5   9   0     8062.70     8007.80     71.47 o
  -4   9   0      637.70      665.04     15.95 o
  -3   9   0     2346.05     2451.10     28.54 o
  -2   9   0     2897.40     2956.02     29.79 o
  -1   9   0      150.15      152.15      7.81 o
   0   9   0      594.39      591.96     16.33 o
   1   9   0      453.76      403.00     12.83 o
   2   9   0      492.53      486.85     11.39 o
   3   9   0     1825.63     1769.34     22.84 o
   4   9   0     1048.64     1068.22     16.06 o
   5   9   0     1757.08     1663.22     53.33 o
   6   9   0     3690.87     3553.46    138.52 o
   7   9   0      330.69      308.75     33.90 o
   8   9   0        8.71       -2.16     20.11 o
   9   9   0       44.34       58.78     30.66 o
  -8  10   0     2139.94     2168.65     58.98 o
  -7  10   0      264.33      212.01     23.19 o
  -6  10   0       27.77       49.64     15.72 o
  -5  10   0      155.81      140.13     10.96 o
  -4  10   0      784.47      784.97     21.21 o
  -3  10   0     1128.81     1039.91     18.94 o
  -2  10   0     7224.65     7345.11     57.83 o
  -1  10   0     1936.29     1975.73     27.41 o
   0  10   0     2261.99     2234.77     30.32 o
   1  10   0    11018.83    10751.07     84.39 o
   2  10   0      589.25      525.73     17.31 o
   3  10   0        9.58       12.41      6.33 o
   4  10   0     1212.69     1212.50     22.26 o
   5  10   0       33.74       39.46     15.69 o
   6  10   0     2192.69     2065.39     74.22 o
   7  10   0     5428.40     5607.03    151.14 o
   8  10   0        3.36       11.63     20.84 o
  -7  11   0     1902.93     1952.44     72.31 o
  -6  11   0     1844.07     1804.89     49.59 o
  -5  11   0       89.30       74.76      9.83 o
  -4  11   0     7828.55     7873.96     74.79 o
  -3  11   0      661.18      732.24     18.89 o
  -2  11   0       99.81      109.94      8.58 o
  -1  11   0      160.03      155.84     11.00 o
   0  11   0     5339.93     5198.97     53.53 o
   1  11   0     2030.00     2134.60     27.92 o
   2  11   0    25811.52    25622.20    184.99 o
   3  11   0     1390.96     1356.76     24.18 o
   4  11   0     2550.86     2493.57     34.71 o
   5  11   0     1895.56     1789.90     45.28 o
   6  11   0       95.77      124.78     26.69 o
   7  11   0      216.13      264.82     36.41 o
   8  11   0      363.48      388.77     50.86 o
  -7  12   0      422.27      388.31     31.39 o
  -6  12   0        1.75       -3.17     15.37 o
  -5  12   0       72.56       50.82      8.73 o
  -4  12   0      650.56      662.61     20.56 o
  -3  12   0     8369.52     8094.43     75.37 o
  -2  12   0      132.33      114.33      9.29 o
  -1  12   0     2203.69     2243.45     30.58 o
   0  12   0      754.66      721.40     20.55 o
   1  12   0       69.37       68.99      8.70 o
   2  12   0       76.21       62.78      9.60 o
   3  12   0     2951.37     2876.55     38.43 o
   4  12   0      604.09      580.30     19.10 o
   5  12   0     2224.42     2227.24     33.76 o
   6  12   0      653.34      645.50     52.03 o
   7  12   0      644.99      557.76     49.69 o
   8  12   0     1110.80     1192.25     66.37 o
  -7  13   0      116.49      110.57     22.50 o
  -6  13   0     1719.72     1609.32     49.90 o
  -5  13   0      741.45      727.75     21.68 o
  -4  13   0       18.66        9.95      8.98 o
  -3  13   0      136.02      112.04     12.30 o
  -2  13   0     3083.07     3059.13     42.74 o
  -1  13   0      286.91      268.73     14.44 o
   0  13   0     3111.17     3179.94     42.24 o
   1  13   0     2594.24     2478.65     37.25 o
   2  13   0      111.71      108.86      9.99 o
   3  13   0     4597.96     4561.70     59.54 o
   4  13   0     1132.06     1110.66     27.02 o
   5  13   0       28.35       28.87     10.39 o
   6  13   0       69.81      105.79     30.78 o
   7  13   0      552.87      535.37     50.95 o
  -6  14   0      382.12      414.46     35.20 o
  -5  14   0     1392.80     1359.27     34.38 o
  -4  14   0      770.10      788.15     26.66 o
  -3  14   0       29.00       18.03     11.11 o
  -2  14   0     6406.53     6322.81     73.14 o
  -1  14   0      810.62      805.62     25.06 o
   0  14   0        0.20       -8.20      8.20 o
   1  14   0       72.37       64.09     10.26 o
   2  14   0      555.41      554.58     19.60 o
   3  14   0     1224.93     1225.99     30.10 o
   4  14   0     4004.60     4012.55     57.41 o
   5  14   0        5.00        2.51     10.33 o
   6  14   0      998.55     1026.44    141.04 o
   7  14   0      543.36      512.92     52.24 o
  -5  15   0        8.78        0.40     12.17 o
  -4  15   0      202.85      201.41     17.55 o
  -3  15   0      156.47      153.23     17.08 o
  -2  15   0     1369.34     1352.79     31.85 o
  -1  15   0     7473.73     7586.98     81.41 o
   0  15   0      296.04      293.13     16.14 o
   1  15   0      524.12      514.61     22.87 o
   2  15   0      575.89      598.86     21.35 o
   3  15   0      160.84      155.87     14.24 o
   4  15   0      470.76      468.60     25.85 o
   5  15   0     1429.28     1436.63     43.83 o
   6  15   0      532.01      448.11     83.33 o
  -5  16   0      176.46      154.45     20.96 o
  -4  16   0     3076.98     2919.39     67.70 o
  -3  16   0     1392.18     1340.56     38.18 o
  -2  16   0      438.42      421.72     20.44 o
  -1  16   0      100.70       94.12     14.02 o
   0  16   0     2139.77     2169.47     39.34 o
   1  16   0      276.10      242.34     15.54 o
   2  16   0     1479.23     1447.15     38.14 o
   3  16   0     1836.88     1779.20     53.45 o
   4  16   0      122.97      118.99     19.39 o
   5  16   0     1360.71     1392.89     38.02 o
   6  16   0       61.92       10.71     42.20 o
  -4  17   0       21.48       24.93     14.37 o
  -3  17   0     1481.50     1481.20     40.47 o
  -2  17   0     1677.54     1686.75     37.63 o
  -1  17   0       29.99       44.96     12.16 o
   0  17   0     2536.35     2501.06     43.72 o
   1  17   0      683.21      667.22     26.50 o
   2  17   0      252.07      239.46     16.05 o
   3  17   0      165.37      128.54     16.59 o
   4  17   0      304.64      334.51     21.29 o
   5  17   0      579.80      597.74     31.79 o
  -3  18   0       14.19       10.90     14.96 o
  -2  18   0       63.33       35.47     13.93 o
  -1  18   0      340.43      355.99     21.31 o
   0  18   0      393.24      402.12     22.49 o
   1  18   0     6363.07     6341.80     76.18 o
   2  18   0       83.42       74.52     12.83 o
   3  18   0     1006.18      998.81     35.93 o
   4  18   0      214.04      216.69     19.29 o
  -1  19   0      949.32      926.31     41.41 o
   0  19   0       13.54       29.51     14.28 o
   1  19   0      535.68      506.56     25.55 o
   2  19   0     1217.92     1226.51     38.02 o
  -2 -19   1     1363.52     1416.71     41.96 o
  -1 -19   1     1923.15     2075.23     53.51 o
   0 -19   1      351.77      289.76     22.19 o
   1 -19   1     1782.48     1824.27     43.91 o
  -4 -18   1      294.60      320.19     22.05 o
  -3 -18   1      329.68      298.86     22.17 o
  -2 -18   1        4.38       -9.32     10.29 o
  -1 -18   1       66.43       40.34     15.59 o
   0 -18   1       80.79       65.21     13.47 o
   1 -18   1      414.37      443.69     23.47 o
   2 -18   1     1309.89     1277.37     36.15 o
   3 -18   1      630.64      571.90     39.66 o
  -5 -17   1        9.65        5.42     15.33 o
  -4 -17   1      260.91      299.46     20.88 o
  -3 -17   1     1356.29     1313.84     41.52 o
  -2 -17   1       94.15       64.69     12.40 o
  -1 -17   1     4795.20     4875.02     88.02 o
   0 -17   1     3821.02     3803.32     54.94 o
   1 -17   1      239.14      291.44     19.55 o
   2 -17   1       23.31        7.57     11.44 o
   3 -17   1       67.33       82.85     16.19 o
   4 -17   1        9.81       13.74     13.63 o
  -6 -16   1     1219.49     1383.41     82.98 o
  -5 -16   1     4345.67     4377.51     86.31 o
  -4 -16   1      101.49      103.65     18.36 o
  -3 -16   1        6.52      -10.26     10.26 o
  -2 -16   1      155.62      132.27     14.22 o
  -1 -16   1       56.41       53.90     10.98 o
   0 -16   1     4537.84     4493.43     58.91 o
   1 -16   1     5145.57     5065.63     64.35 o
   2 -16   1       68.85       51.98     12.07 o
   3 -16   1      456.87      411.09     24.26 o
   4 -16   1     1896.29     1873.12     43.06 o
   5 -16   1       16.13       -7.65     14.45 o
  -6 -15   1       72.36       10.83     52.67 o
  -5 -15   1     1534.36     1505.15     37.64 o
  -4 -15   1     2172.77     2126.05     43.41 o
  -3 -15   1      291.45      247.41     17.86 o
  -2 -15   1     1344.47     1335.89     32.10 o
  -1 -15   1      842.81      824.67     24.64 o
   0 -15   1      141.73      122.23     13.26 o
   1 -15   1      242.51      205.75     16.18 o
   2 -15   1      676.97      643.98     24.12 o
   3 -15   1      111.90      126.35     15.44 o
   4 -15   1     1333.75     1247.50     35.97 o
   5 -15   1      588.91      504.53     26.43 o
  -7 -14   1      656.15      650.04     58.61 o
  -6 -14   1      175.04      163.80     34.72 o
  -5 -14   1       91.45      114.60     13.47 o
  -4 -14   1       49.50       38.00     14.67 o
  -3 -14   1      799.39      768.64     29.89 o
  -2 -14   1     1557.65     1531.97     29.53 o
  -1 -14   1     4286.51     4136.09     57.10 o
   0 -14   1      405.86      388.77     17.70 o
   1 -14   1     5511.43     5332.84     62.62 o
   2 -14   1     3854.85     3754.44     53.82 o
   3 -14   1      241.20      237.92     16.70 o
   4 -14   1       53.23       46.77     12.30 o
   5 -14   1     1169.48     1208.90     29.95 o
   6 -14   1       36.21       -2.32     22.75 o
  -7 -13   1      255.05      290.04     41.52 o
  -6 -13   1     1833.75     1876.20     93.79 o
  -5 -13   1      902.87      968.49     26.15 o
  -4 -13   1     2456.82     2528.46     46.56 o
  -3 -13   1     3289.96     3339.82     53.50 o
  -2 -13   1       55.83       41.42      8.96 o
  -1 -13   1       66.07       59.86      9.49 o
   0 -13   1       29.95       24.03      9.51 o
   1 -13   1       90.47       71.80     10.22 o
   2 -13   1     5336.82     5272.24     73.78 o
   3 -13   1     3034.16     2973.14     45.61 o
   4 -13   1      216.75      211.71     14.45 o
   5 -13   1      746.58      748.46     20.40 o
   6 -13   1      493.25      509.89     33.00 o
   7 -13   1      229.92      207.71     58.51 o
  -8 -12   1     1604.61     1628.82    113.27 o
  -7 -12   1       13.69        2.95     22.94 o
  -6 -12   1      327.25      303.12     38.45 o
  -5 -12   1     1187.59     1202.73     24.72 o
  -4 -12   1        3.08        2.33      7.96 o
  -3 -12   1     8037.07     7904.29     80.40 o
  -2 -12   1     4824.74     4833.09     53.07 o
  -1 -12   1     2836.18     2787.82     37.63 o
   0 -12   1     4013.15     4024.39     46.92 o
   1 -12   1      823.82      848.80     28.49 o
   2 -12   1      455.62      431.52     15.01 o
   3 -12   1     4308.81     4254.93     48.81 o
   4 -12   1     1727.55     1670.88     27.23 o
   5 -12   1     1789.01     1722.07     32.18 o
   6 -12   1     2850.90     2816.47     63.71 o
   7 -12   1      595.60      603.93     37.74 o
  -8 -11   1     1897.80     1952.79     89.10 o
  -7 -11   1     3297.11     3388.29    104.83 o
  -6 -11   1     1374.58     1401.50     64.28 o
  -5 -11   1     3305.40     3225.35     42.99 o
  -4 -11   1      829.86      844.98     22.27 o
  -3 -11   1      113.68      121.29     10.25 o
  -2 -11   1      101.33       96.71      9.92 o
  -1 -11   1     1719.42     1687.62     27.41 o
   0 -11   1     1782.24     1808.34     27.33 o
   1 -11   1     5724.46     5711.67     50.85 o
   2 -11   1     1225.39     1196.47     20.17 o
   3 -11   1     5706.80     6013.45     56.74 o
   4 -11   1     4219.96     4152.87     44.40 o
   5 -11   1      835.87      832.33     20.99 o
   6 -11   1      165.83      192.96     21.60 o
   7 -11   1     1122.41     1189.43     45.04 o
  -8 -10   1        4.12      -13.05     19.58 o
  -7 -10   1      142.58       96.46     28.06 o
  -6 -10   1     1115.41     1089.35     80.08 o
  -5 -10   1      528.15      539.83     33.97 o
  -4 -10   1     7204.25     7136.63     69.06 o
  -3 -10   1    11430.66    11212.03     90.62 o
  -2 -10   1      773.71      810.16     16.16 o
  -1 -10   1     7498.32     7510.96     67.75 o
   0 -10   1      186.21      178.84      8.80 o
   1 -10   1      722.49      699.25     14.88 o
   2 -10   1       44.93       23.54      6.11 o
   3 -10   1      179.52      171.28      9.60 o
   4 -10   1    11898.58    12025.70     93.01 o
   5 -10   1     4864.60     4837.58     50.67 o
   6 -10   1      644.52      638.63     32.81 o
   7 -10   1     1253.26     1230.00     43.88 o
   8 -10   1        4.35        6.74     18.59 o
  -9  -9   1     1156.79     1143.06     52.81 o
  -8  -9   1      153.66      188.85     26.79 o
  -7  -9   1      774.99      730.95     41.64 o
  -6  -9   1     1052.02     1051.49     43.59 o
  -5  -9   1       19.06       12.53     28.50 o
  -4  -9   1       54.01       55.24      6.97 o
  -3  -9   1     2364.58     2263.29     28.19 o
  -2  -9   1      168.98      177.28      8.48 o
  -1  -9   1    10906.04    10697.41     86.81 o
   0  -9   1     7551.24     7614.07     63.02 o
   1  -9   1     3063.08     2973.64     30.52 o
   2  -9   1     1268.08     1218.16     17.95 o
   3  -9   1      192.93      175.49      9.23 o
   4  -9   1       42.29       46.21      6.91 o
   5  -9   1     3213.11     3190.74     46.77 o
   6  -9   1     1252.46     1227.27     38.90 o
   7  -9   1      946.16      901.35     39.80 o
   8  -9   1     2433.65     2398.23     78.80 o
  -9  -8   1       50.21       52.96     25.41 o
  -8  -8   1      971.99     1028.19     42.49 o
  -7  -8   1      282.75      330.69     28.29 o
  -6  -8   1     3931.14     3898.97     83.73 o
  -5  -8   1     7675.28     7280.39    106.90 o
  -4  -8   1      627.35      644.45     13.68 o
  -3  -8   1     1199.39     1189.53     18.55 o
  -2  -8   1     2465.28     2376.44     23.78 o
  -1  -8   1      349.30      333.40     11.20 o
   0  -8   1     2772.74     2762.73     32.90 o
   1  -8   1     3312.95     3402.04     31.95 o
   2  -8   1      649.05      552.11     13.21 o
   3  -8   1     8219.67     8244.35     63.03 o
   4  -8   1     4188.58     4241.20     37.31 o
   5  -8   1     3520.59     3482.37     56.04 o
   6  -8   1     1981.35     1977.55     64.71 o
   7  -8   1       41.18       21.08     14.53 o
   8  -8   1       91.52      125.73     20.31 o
  -9  -7   1       57.09       46.58     31.55 o
  -8  -7   1      258.72      280.25     25.10 o
  -7  -7   1      835.18      821.76     35.21 o
  -6  -7   1      188.88      187.83     19.39 o
  -5  -7   1      854.83      805.55     24.48 o
  -4  -7   1      648.15      654.41     12.26 o
  -3  -7   1     1776.64     1700.50     19.35 o
  -2  -7   1     2283.54     2181.30     21.21 o
  -1  -7   1      204.63      130.12      7.31 o
   0  -7   1     1225.13     1232.44     19.36 o
   1  -7   1     2358.13     2531.55     24.63 o
   2  -7   1        0.40        0.77      3.42 o
   3  -7   1       34.74       20.37      4.96 o
   4  -7   1     1677.78     1699.17     19.79 o
   5  -7   1       20.70       20.18      9.46 o
   6  -7   1     8563.72     8303.49    112.99 o
   7  -7   1     2297.67     2330.24     56.63 o
   8  -7   1      140.78      137.03     19.51 o
   9  -7   1      543.79      519.38     33.18 o
  -9  -6   1     1478.75     1489.80     49.85 o
  -8  -6   1     1559.94     1593.82     48.42 o
  -7  -6   1     3250.38     3244.83     66.34 o
  -6  -6   1     1874.19     1877.43     46.37 o
  -5  -6   1     1795.84     1842.53     33.91 o
  -4  -6   1    10243.95    10432.06    100.12 o
  -3  -6   1        0.09       -2.82      3.65 o
  -2  -6   1      975.22      979.56     15.23 o
  -1  -6   1     5159.24     5206.28     43.10 o
   0  -6   1      448.77      365.60     11.74 o
   1  -6   1    33818.07    34501.08    234.63 o
   2  -6   1    13484.36    12647.54     81.72 o
   3  -6   1      471.82      429.74      8.81 o
   4  -6   1     3371.48     3397.13     33.92 o
   5  -6   1     1062.26     1026.03     28.35 o
   6  -6   1      180.78      165.95     16.70 o
   7  -6   1     7263.09     7327.99    113.24 o
   8  -6   1      177.04      151.02     19.97 o
   9  -6   1      537.62      614.47     34.48 o
  -9  -5   1     2387.01     2435.56     60.91 o
  -8  -5   1      608.63      660.72     36.97 o
  -7  -5   1       41.09       31.14     13.27 o
  -6  -5   1     1109.74     1155.10     34.31 o
  -5  -5   1     1354.48     1369.37     23.13 o
  -4  -5   1     8792.39     8816.96     86.64 o
  -3  -5   1    19932.74    19703.07    112.16 o
  -2  -5   1     1254.39     1440.10     16.16 o
  -1  -5   1     3890.85     3845.71     32.87 o
   0  -5   1      650.68      659.65     14.56 o
   1  -5   1       42.37       50.38      4.32 o
   2  -5   1    10240.66    10300.36     67.61 o
   3  -5   1     1870.85     1864.95     16.82 o
   4  -5   1     1336.51     1353.47     24.99 o
   5  -5   1        8.64        2.35      7.25 o
   6  -5   1     2544.15     2606.56     50.26 o
   7  -5   1        1.15       15.30     11.93 o
   8  -5   1       18.43       19.40     14.68 o
   9  -5   1       22.63        8.73     15.50 o
  -9  -4   1     1246.57     1297.78     56.02 o
  -8  -4   1     4851.82     4852.08    103.61 o
  -7  -4   1        2.15      -10.11     10.11 o
  -6  -4   1       18.77        0.89     13.85 o
  -5  -4   1       67.78       51.83      6.91 o
  -4  -4   1     2185.23     2208.13     27.79 o
  -3  -4   1     7458.00     7157.47     56.02 o
  -2  -4   1     1056.30     1002.22     11.19 o
  -1  -4   1     9221.56     8888.37     60.26 o
   0  -4   1     8295.62     8071.68     63.01 o
   1  -4   1     9846.79    10101.46     62.09 o
   2  -4   1     3298.34     3380.77     24.24 o
   3  -4   1     1990.48     1930.75     17.78 o
   4  -4   1       20.07       26.90      5.53 o
   5  -4   1      146.02      155.28      8.86 o
   6  -4   1      760.68      768.48     27.17 o
   7  -4   1      181.78      171.40     16.99 o
   8  -4   1     7508.57     7682.58    109.51 o
   9  -4   1      982.57      964.69     40.76 o
  -9  -3   1        1.82        6.90     14.70 o
  -8  -3   1     1578.97     1545.76     43.55 o
  -7  -3   1     1770.45     1766.78     42.66 o
  -6  -3   1     1380.75     1328.03     29.35 o
  -5  -3   1     4336.34     4177.31     51.43 o
  -4  -3   1      982.37      970.01     16.57 o
  -3  -3   1     8360.06     8229.57     67.73 o
  -2  -3   1     2479.22     2464.84     17.00 o
  -1  -3   1     4672.48     4818.17     33.04 o
   0  -3   1      958.16     1008.02     13.74 o
   1  -3   1    16210.57    16561.93     95.80 o
   2  -3   1     5970.47     6256.92     34.97 o
   3  -3   1    12298.85    12311.36     92.22 o
   4  -3   1    16671.03    16749.76    138.15 o
   5  -3   1     1516.09     1524.39     25.05 o
   6  -3   1     1038.86      996.41     28.94 o
   7  -3   1        3.48       -4.93     10.86 o
   8  -3   1        0.61       -7.92     12.70 o
   9  -3   1     4310.22     4270.27     82.39 o
 -10  -2   1     1683.90     1750.95    139.96 o
  -9  -2   1      530.08      590.74     31.64 o
  -8  -2   1      234.15      250.28     20.84 o
  -7  -2   1     1378.13     1502.63     64.29 o
  -6  -2   1      144.29      129.75     11.23 o
  -5  -2   1     3238.48     3255.33     41.53 o
  -4  -2   1     5492.57     5384.59     51.80 o
  -3  -2   1     1578.98     1737.24     19.91 o
  -2  -2   1    41508.37    41709.54    242.25 o
  -1  -2   1    37220.15    37401.20    206.81 o
   0  -2   1     4238.48     4288.99     28.45 o
   1  -2   1        2.40       -0.51      2.16 o
   2  -2   1     2844.46     2842.57     24.90 o
   3  -2   1      806.87      819.50     17.01 o
   4  -2   1     7697.84     7846.87     70.70 o
   5  -2   1      115.14      117.93      7.77 o
   6  -2   1     2386.15     2345.27     36.36 o
   7  -2   1     1847.50     1940.00     40.25 o
   8  -2   1      702.17      727.65     29.99 o
   9  -2   1      182.47      216.20     21.40 o
 -10  -1   1      675.86      705.17     46.23 o
  -9  -1   1     1542.91     1416.64     43.97 o
  -8  -1   1      284.85      297.18     21.85 o
  -7  -1   1     5271.52     5292.36     84.65 o
  -6  -1   1     3602.70     3584.15     48.78 o
  -5  -1   1     1857.98     1759.28     25.17 o
  -4  -1   1      111.99      160.68      7.14 o
  -3  -1   1    15283.30    15841.02    127.31 o
  -2  -1   1      503.00      554.23     14.32 o
  -1  -1   1    43227.40    43619.20    210.07 o
   0  -1   1     7083.97     7452.78     43.36 o
   1  -1   1    14294.07    14305.86     83.91 o
   2  -1   1    32947.17    32722.37    360.26 o
   3  -1   1     1571.66     1536.17     34.03 o
   4  -1   1     4311.14     4141.33     79.90 o
   5  -1   1      970.33     1068.89     16.76 o
   6  -1   1      271.74      253.25     10.24 o
   7  -1   1     1503.34     1569.80     36.09 o
   8  -1   1     1220.39     1210.57     35.28 o
   9  -1   1      622.79      634.68     30.52 o
  10  -1   1     2089.36     2225.66    150.78 o
 -10   0   1      198.94      142.85     63.49 o
  -9   0   1      160.90      209.97     18.53 o
  -8   0   1      151.25      146.68     17.62 o
  -7   0   1       82.43       55.14     12.66 o
  -6   0   1     7528.92     7388.84     84.21 o
  -5   0   1     7627.26     7627.44     75.41 o
  -4   0   1    12617.28    12419.82    103.86 o
  -3   0   1     4804.00     4287.11     37.23 o
  -2   0   1     2139.47     2396.96     21.86 o
  -1   0   1     2167.66     2200.63     13.49 o
   1   0   1     1739.36     1724.03     29.64 o
   2   0   1    43284.95    45329.38    579.44 o
   3   0   1     3264.01     3168.43     52.59 o
   4   0   1     2855.84     2924.84     55.14 o
   5   0   1    18572.31    18987.96    270.28 o
   6   0   1     3532.45     3446.05     66.78 o
   7   0   1      514.73      484.04     19.93 o
   8   0   1      679.11      708.63     27.05 o
   9   0   1       62.31       37.24     18.64 o
  10   0   1       11.34       -1.32     20.14 o
  -9   1   1      829.50      825.10     36.64 o
  -8   1   1      319.56      296.70     23.95 o
  -7   1   1      951.28      962.75     30.27 o
  -6   1   1      112.46      121.81     11.05 o
  -5   1   1      195.44      206.30     10.13 o
  -4   1   1     1202.93     1320.23     19.26 o
  -3   1   1      115.53       59.33      6.02 o
  -2   1   1    27388.46    28520.94    206.39 o
  -1   1   1    19572.47    20219.19    107.26 o
   0   1   1    23072.79    22918.24    272.97 o
   1   1   1    29485.20    29879.14    380.05 o
   2   1   1     4418.67     4442.41     71.72 o
   3   1   1     3564.98     3893.61     71.86 o
   4   1   1     1396.44     1395.16     51.84 o
   5   1   1      199.85      252.03     70.70 o
   6   1   1    15278.05    15349.76    293.59 o
   7   1   1     3517.52     3502.42     87.52 o
   8   1   1     2112.20     2101.71     48.00 o
   9   1   1     1874.84     1984.88     86.77 o
  10   1   1       25.06       41.48     21.16 o
  -9   2   1       28.16       21.00     15.73 o
  -8   2   1     1760.25     1691.46     59.12 o
  -7   2   1     3545.07     3651.29     62.13 o
  -6   2   1       37.82       39.06     11.82 o
  -5   2   1    13028.92    12808.45    119.85 o
  -4   2   1    13335.50    13243.19    104.58 o
  -3   2   1     8346.42     8867.68     71.51 o
  -2   2   1      872.70      838.87      8.88 o
  -1   2   1     3832.73     3989.63     24.72 o
   0   2   1     2032.11     2087.52     21.35 o
   1   2   1    42230.92    41867.95    233.40 o
   2   2   1    36288.48    38151.16    314.25 o
   3   2   1    17793.33    17980.82    249.46 o
   4   2   1     3557.53     3344.07     71.43 o
   5   2   1      269.74      269.50     30.10 o
   6   2   1      969.14      981.13     23.45 o
   7   2   1      141.16      190.18     14.08 o
   8   2   1        5.98        0.46     10.49 o
   9   2   1      283.99      303.29     27.50 o
  10   2   1     1172.52     1047.70     53.60 o
  -9   3   1     3600.62     3701.92     78.42 o
  -8   3   1      208.33      243.64     21.22 o
  -7   3   1        2.38       -3.51     10.68 o
  -6   3   1      665.44      678.33     30.79 o
  -5   3   1        5.28       16.29      5.75 o
  -4   3   1    10732.15    10762.16     83.15 o
  -3   3   1     5191.40     4995.88     45.56 o
  -2   3   1     3497.56     3567.54     24.96 o
  -1   3   1     3111.87     3127.26     24.30 o
   0   3   1     1755.05     1677.63     20.33 o
   1   3   1     8016.61     8367.97     50.58 o
   2   3   1      540.85      493.13      8.82 o
   3   3   1     1517.90     1667.99     21.57 o
   4   3   1     1143.51     1055.62     16.51 o
   5   3   1     3722.07     3729.46     45.52 o
   6   3   1      783.75      831.42     19.09 o
   7   3   1     3789.52     3898.34     65.06 o
   8   3   1     1509.84     1628.13     51.65 o
   9   3   1        6.37        0.13     16.12 o
  10   3   1        2.22       -7.19     19.32 o
  -9   4   1     1920.39     1960.19     52.00 o
  -8   4   1      675.03      622.76     31.01 o
  -7   4   1     1360.99     1332.88     37.39 o
  -6   4   1     2467.01     2506.78     48.83 o
  -5   4   1     1554.85     1521.51     25.64 o
  -4   4   1        2.88        1.32      5.85 o
  -3   4   1       41.88       43.77      3.48 o
  -2   4   1     3061.23     3457.87     28.39 o
  -1   4   1    11333.11    11284.29     74.06 o
   0   4   1     3534.89     3566.89     33.81 o
   1   4   1     2431.17     2545.69     21.20 o
   2   4   1    36895.24    36459.30    234.31 o
   3   4   1     8799.81     8952.32     73.43 o
   4   4   1      499.62      542.39     13.67 o
   5   4   1      717.73      727.45     21.58 o
   6   4   1      963.88      956.75     27.04 o
   7   4   1        9.06        1.91      9.51 o
   8   4   1     6679.07     6654.25    103.01 o
   9   4   1      999.09      970.43     35.44 o
  -9   5   1      277.89      255.83     24.64 o
  -8   5   1       14.88        4.38     14.50 o
  -7   5   1      384.27      361.51     25.69 o
  -6   5   1     1636.30     1594.30     39.43 o
  -5   5   1     6189.82     6155.77     70.17 o
  -4   5   1     6858.74     7078.00     68.50 o
  -3   5   1     5538.42     5474.71     38.25 o
  -2   5   1    18808.43    19005.76    122.07 o
  -1   5   1     2181.57     2281.15     21.87 o
   0   5   1      189.67      210.31      7.52 o
   1   5   1      468.85      438.99      8.74 o
   2   5   1       34.68       15.33      3.45 o
   3   5   1    23085.03    22847.88    196.70 o
   4   5   1    18854.77    18705.85    153.93 o
   5   5   1      120.34      103.21      9.40 o
   6   5   1     4535.87     4273.44     71.22 o
   7   5   1      923.96      946.86     47.59 o
   8   5   1        7.90       12.25     15.41 o
   9   5   1      608.45      645.28     39.69 o
  -9   6   1     1507.58     1491.92     48.15 o
  -8   6   1     1973.61     2042.36     52.51 o
  -7   6   1     8517.16     8330.82    139.48 o
  -6   6   1      202.05      172.11     17.72 o
  -5   6   1      280.32      275.94     15.50 o
  -4   6   1      642.44      620.57     11.44 o
  -3   6   1     1246.49     1439.85     17.00 o
  -2   6   1    10738.92    10248.36     63.73 o
  -1   6   1    14396.29    14925.23    105.99 o
   0   6   1     5472.77     5519.59     49.26 o
   1   6   1     4144.27     4097.56     33.18 o
   2   6   1      961.79      902.63     12.74 o
   3   6   1     1470.25     1495.23     17.56 o
   4   6   1     4517.31     4499.21     63.13 o
   5   6   1       74.00       61.44      9.09 o
   6   6   1     1007.64     1105.98     33.57 o
   7   6   1     1011.36     1038.65     39.99 o
   8   6   1       54.80       42.51     16.99 o
   9   6   1      824.78      734.93     36.34 o
  -9   7   1      529.96      525.08     33.59 o
  -8   7   1       99.20       79.17     18.15 o
  -7   7   1     2166.82     2297.12     53.99 o
  -6   7   1     3952.83     3886.09     68.98 o
  -5   7   1      867.18      793.58     26.80 o
  -4   7   1     1801.01     1818.73     20.03 o
  -3   7   1       30.16       47.06      6.47 o
  -2   7   1     1075.87     1272.59     16.07 o
  -1   7   1     2031.25     1906.35     22.86 o
   0   7   1     3619.48     3629.01     37.68 o
   1   7   1     6711.38     6373.05     51.08 o
   2   7   1    14980.00    14796.00    102.77 o
   3   7   1     1634.25     1601.25     17.36 o
   4   7   1     6968.57     6816.92     81.87 o
   5   7   1     3237.35     3286.40     58.29 o
   6   7   1      139.41      116.20     17.37 o
   7   7   1       14.70        4.38     12.81 o
   8   7   1      257.68      301.18     24.46 o
   9   7   1        0.69       -9.13     21.28 o
  -8   8   1       71.30       88.06     19.06 o
  -7   8   1       10.94        4.90     14.52 o
  -6   8   1      239.86      256.56     24.28 o
  -5   8   1        7.98        6.17      8.22 o
  -4   8   1      982.65     1006.21     16.82 o
  -3   8   1     4731.98     4795.37     42.34 o
  -2   8   1      997.03      915.55     14.43 o
  -1   8   1     5596.17     5472.14     46.38 o
   0   8   1     9809.03     9984.96     82.64 o
   1   8   1        9.79        4.25      4.72 o
   2   8   1       17.96       16.88      3.99 o
   3   8   1       19.66       29.46      4.91 o
   4   8   1     1551.88     1549.50     18.61 o
   5   8   1     7517.82     7361.88    149.71 o
   6   8   1     2990.22     2847.14     79.07 o
   7   8   1      179.25      163.85     22.05 o
   8   8   1     1335.70     1302.08     48.56 o
   9   8   1        0.11       30.34     20.66 o
  -8   9   1     2163.50     2059.82     56.54 o
  -7   9   1      333.95      313.66     25.92 o
  -6   9   1     1312.25     1250.44     40.20 o
  -5   9   1     2337.14     2327.04     29.92 o
  -4   9   1     1737.80     1691.05     25.22 o
  -3   9   1     2327.19     2404.17     28.18 o
  -2   9   1     3538.34     3696.74     33.63 o
  -1   9   1        3.11       16.22      5.70 o
   0   9   1    19246.58    19021.42    144.59 o
   1   9   1     6523.87     6409.72     52.64 o
   2   9   1     1767.71     1859.89     21.56 o
   3   9   1     2750.93     2699.34     30.48 o
   4   9   1       43.67       31.12      6.35 o
   5   9   1      190.81      171.11     25.49 o
   6   9   1     2658.96     2536.27     78.82 o
   7   9   1        8.30        1.40     17.66 o
   8   9   1     1430.80     1470.53     61.21 o
   9   9   1     1696.70     1798.84     69.11 o
  -8  10   1        9.88       32.97     18.72 o
  -7  10   1      755.03      765.09     38.54 o
  -6  10   1       69.92       87.94     17.50 o
  -5  10   1     5257.23     5216.28     54.95 o
  -4  10   1     6007.58     6209.51     67.30 o
  -3  10   1     1837.50     1836.64     25.35 o
  -2  10   1     1602.72     1552.33     21.68 o
  -1  10   1       44.79       33.01      6.87 o
   0  10   1      742.61      719.73     17.79 o
   1  10   1     4716.37     4595.39     43.12 o
   2  10   1     1334.32     1357.62     19.19 o
   3  10   1     3895.37     3768.91     41.59 o
   4  10   1     6111.73     5922.69     58.03 o
   5  10   1      460.63      475.56     56.27 o
   6  10   1     3768.67     3757.29    103.04 o
   7  10   1      310.45      279.94     35.20 o
   8  10   1       29.90       23.09     20.92 o
  -7  11   1      877.83      932.18     57.65 o
  -6  11   1       63.86       99.98     19.14 o
  -5  11   1      101.84       83.19     10.28 o
  -4  11   1     1229.32     1151.59     27.72 o
  -3  11   1      259.25      276.41     12.77 o
  -2  11   1     4740.03     4865.32     48.84 o
  -1  11   1     1882.14     1966.73     27.53 o
   0  11   1     1632.90     1621.33     26.76 o
   1  11   1      228.15      230.68     11.04 o
   2  11   1       16.36        8.43      7.53 o
   3  11   1     2846.11     2731.29     37.55 o
   4  11   1     1454.79     1508.37     25.68 o
   5  11   1      728.96      699.39     49.21 o
   6  11   1       15.88       30.60     23.81 o
   7  11   1     6094.33     6025.06    212.11 o
   8  11   1     1569.86     1651.68     76.47 o
  -7  12   1     1161.60     1246.04     49.39 o
  -6  12   1     1280.86     1225.84     54.96 o
  -5  12   1        9.39        5.42      7.73 o
  -4  12   1     1715.14     1642.35     28.86 o
  -3  12   1     2089.03     2182.11     33.34 o
  -2  12   1        7.20       -6.57      6.57 o
  -1  12   1      613.63      572.94     17.43 o
   0  12   1      522.60      501.44     17.76 o
   1  12   1     1575.86     1578.28     25.75 o
   2  12   1     8198.07     8177.80     70.24 o
   3  12   1     1192.17     1147.26     25.01 o
   4  12   1     1025.83     1052.95     23.94 o
   5  12   1      365.88      399.29     28.74 o
   6  12   1        6.05       26.25     22.29 o
   7  12   1       17.37       -2.89     21.35 o
   8  12   1     2845.70     2946.73    100.97 o
  -7  13   1        0.61      -16.92     17.42 o
  -6  13   1      127.01      125.75     21.42 o
  -5  13   1     1309.19     1272.19     25.95 o
  -4  13   1      370.79      346.91     17.34 o
  -3  13   1     7887.14     7822.60     80.01 o
  -2  13   1     9655.16     9540.78     85.34 o
  -1  13   1      966.47      937.81     21.59 o
   0  13   1     2408.58     2447.18     38.70 o
   1  13   1      566.27      621.49     19.46 o
   2  13   1      656.22      625.53     18.04 o
   3  13   1     4916.99     4690.30     61.01 o
   4  13   1      875.91      843.88     23.88 o
   5  13   1     2853.30     2833.51     44.69 o
   6  13   1     1942.75     1814.61    108.94 o
   7  13   1      115.67      160.05     36.07 o
  -6  14   1      290.08      280.10     22.05 o
  -5  14   1      697.34      692.38     24.17 o
  -4  14   1       11.18      -10.29     10.29 o
  -3  14   1        0.94       -7.60     10.52 o
  -2  14   1     1329.59     1332.20     29.37 o
  -1  14   1      218.88      219.59     16.95 o
   0  14   1     3839.17     3829.64     46.01 o
   1  14   1      488.40      483.76     24.21 o
   2  14   1      775.51      803.24     21.67 o
   3  14   1       19.76       -2.96     10.38 o
   4  14   1       58.93       39.98     12.55 o
   5  14   1       73.97       57.25     11.60 o
   6  14   1       77.37      114.71     62.77 o
   7  14   1      566.31      503.77     79.00 o
  -5  15   1     2528.69     2529.86     58.96 o
  -4  15   1     2102.02     2076.99     51.00 o
  -3  15   1      579.72      579.67     26.66 o
  -2  15   1     1313.72     1396.13     35.63 o
  -1  15   1      690.35      608.96     23.73 o
   0  15   1       21.72       30.93      9.47 o
   1  15   1     1613.32     1598.74     35.67 o
   2  15   1     1550.22     1608.36     29.40 o
   3  15   1       10.10       21.37     10.80 o
   4  15   1     5524.81     5653.09     71.86 o
   5  15   1     1646.25     1664.47     39.68 o
   6  15   1      320.61      315.00     45.09 o
  -5  16   1        5.88      -12.70     12.70 o
  -4  16   1      426.26      416.65     24.59 o
  -3  16   1      636.17      575.27     27.68 o
  -2  16   1      775.67      799.78     26.53 o
  -1  16   1     4125.38     4178.77     53.85 o
   0  16   1     3364.19     3460.53     59.86 o
   1  16   1       84.38       81.56     12.31 o
   2  16   1      329.43      282.32     16.39 o
   3  16   1       13.59        2.51     11.44 o
   4  16   1       43.30       39.29     12.60 o
   5  16   1     3371.86     3245.06     56.98 o
   6  16   1      380.34      359.32     48.21 o
  -4  17   1      371.04      315.32     23.02 o
  -3  17   1       60.67       50.82     16.74 o
  -2  17   1        5.35      -10.52     10.52 o
  -1  17   1       23.47       42.18     12.38 o
   0  17   1     4422.61     4586.39     61.27 o
   1  17   1      692.99      712.35     24.72 o
   2  17   1     1668.13     1662.67     33.28 o
   3  17   1     1586.60     1601.99     39.08 o
   4  17   1      125.06       79.17     21.75 o
   5  17   1      371.72      352.62     27.21 o
  -3  18   1     1890.14     1940.86     47.03 o
  -2  18   1     1044.11     1014.40     30.72 o
  -1  18   1      256.14      268.40     19.46 o
   0  18   1     1072.96     1125.07     34.02 o
   1  18   1      128.09      105.23     14.52 o
   2  18   1       18.85       43.12     13.87 o
   3  18   1      500.79      471.79     26.02 o
   4  18   1      834.53      866.15     32.44 o
  -1  19   1      413.86      374.02     23.71 o
   0  19   1      146.77      186.31     17.47 o
   1  19   1     3605.88     3663.64     68.31 o
   2  19   1     2614.17     2568.26     53.29 o
  -2 -19   2     3255.00     3507.67    174.59 o
  -1 -19   2      489.10      539.69     27.82 o
   0 -19   2      179.14      169.04     18.70 o
   1 -19   2      245.78      159.44     57.72 o
  -3 -18   2      113.30       93.85     15.57 o
  -2 -18   2      320.53      306.05     19.41 o
  -1 -18   2     3858.29     3731.13     58.66 o
   0 -18   2      318.32      348.05     20.51 o
   1 -18   2      498.61      457.37     25.86 o
   2 -18   2      441.57      421.21     22.88 o
   3 -18   2      254.39      237.23     26.81 o
  -5 -17   2        0.76       -2.96     14.05 o
  -4 -17   2     1779.74     1763.97     49.65 o
  -3 -17   2      334.74      316.30     20.24 o
  -2 -17   2       27.85       21.36     10.85 o
  -1 -17   2        7.96      -10.13     10.13 o
   0 -17   2      340.07      315.28     20.54 o
   1 -17   2       30.60       24.53     12.17 o
   2 -17   2     1712.56     1589.07     36.19 o
   3 -17   2     2198.02     2146.65     47.56 o
   4 -17   2       12.90       28.93     14.42 o
  -5 -16   2      272.68      250.33     22.26 o
  -4 -16   2        0.36        3.92     12.13 o
  -3 -16   2     2033.29     2050.75     42.28 o
  -2 -16   2     2482.61     2585.54     55.90 o
  -1 -16   2      101.31      144.60     13.26 o
   0 -16   2     5187.60     5273.25     77.21 o
   1 -16   2      930.60      939.25     29.19 o
   2 -16   2       63.23       41.86     14.72 o
   3 -16   2      534.08      577.00     28.01 o
   4 -16   2      810.52      765.17     29.15 o
   5 -16   2      360.88      381.80     24.69 o
  -6 -15   2       17.51       16.78     27.02 o
  -5 -15   2     1488.38     1439.65     51.90 o
  -4 -15   2       68.74       78.48     16.06 o
  -3 -15   2       79.15       92.67     15.01 o
  -2 -15   2     1689.52     1751.72     32.90 o
  -1 -15   2      875.18      886.99     25.75 o
   0 -15   2     1939.94     2007.63     39.24 o
   1 -15   2     7060.08     7159.25     78.45 o
   2 -15   2        5.80       10.93      9.67 o
   3 -15   2      713.43      657.03     26.01 o
   4 -15   2        2.26        6.96     11.03 o
   5 -15   2       49.80       47.91     14.40 o
  -7 -14   2     1333.41     1404.08     75.96 o
  -6 -14   2      508.54      487.68     50.15 o
  -5 -14   2     1119.84     1160.62     30.71 o
  -4 -14   2     7318.49     7314.04     90.23 o
  -3 -14   2     1484.10     1473.26     51.46 o
  -2 -14   2     1571.92     1679.48     35.17 o
  -1 -14   2      706.58      711.88     22.28 o
   0 -14   2       34.83       31.74      9.57 o
   1 -14   2       26.78       21.00     10.43 o
   2 -14   2     1409.28     1414.37     29.36 o
   3 -14   2       86.31       76.68     12.06 o
   4 -14   2     1490.05     1468.46     39.74 o
   5 -14   2     2292.79     2250.41     44.17 o
   6 -14   2        0.11        4.43     22.42 o
  -7 -13   2      286.71      292.63     41.24 o
  -6 -13   2       58.22       90.87     30.05 o
  -5 -13   2       23.94       29.21     10.26 o
  -4 -13   2      748.08      719.80     21.64 o
  -3 -13   2     1096.60     1091.91     30.46 o
  -2 -13   2       39.49       53.35      9.25 o
  -1 -13   2     2127.49     2172.45     36.61 o
   0 -13   2     1733.47     1757.98     30.85 o
   1 -13   2      211.34      231.13     13.48 o
   2 -13   2     3610.64     3684.54     45.30 o
   3 -13   2        0.21        3.20      9.53 o
   4 -13   2        0.10        2.57      8.75 o
   5 -13   2      993.77      959.60     26.26 o
   6 -13   2     1215.32     1029.12     80.34 o
   7 -13   2     1133.18     1131.47     64.54 o
  -8 -12   2      684.36      735.30    105.33 o
  -7 -12   2       14.71      -10.16     23.01 o
  -6 -12   2     2215.20     2241.35    165.21 o
  -5 -12   2     1688.03     1714.30     30.35 o
  -4 -12   2      470.30      470.89     17.06 o
  -3 -12   2     1407.99     1417.50     27.65 o
  -2 -12   2      284.34      255.89     13.55 o
  -1 -12   2     1873.73     1835.31     31.51 o
   0 -12   2     4360.63     4333.36     49.57 o
   1 -12   2      248.24      260.37     12.89 o
   2 -12   2     6165.89     6291.79     61.93 o
   3 -12   2    16636.71    16494.44    130.61 o
   4 -12   2        9.41       -0.07      7.60 o
   5 -12   2     1230.78     1241.31     25.26 o
   6 -12   2      497.05      481.09     30.93 o
   7 -12   2      172.70      134.09     23.17 o
  -8 -11   2     1238.65     1194.43     82.24 o
  -7 -11   2       46.19       49.31     25.88 o
  -6 -11   2        0.07       15.45     38.96 o
  -5 -11   2      485.54      515.81     18.12 o
  -4 -11   2     2255.61     2251.81     31.67 o
  -3 -11   2     1001.80     1048.53     22.67 o
  -2 -11   2    15116.17    15077.41    113.02 o
  -1 -11   2      777.62      809.24     23.17 o
   0 -11   2     1998.73     1967.62     28.25 o
   1 -11   2       24.19       14.65      7.37 o
   2 -11   2      194.24      176.74      9.57 o
   3 -11   2     1391.45     1456.19     24.47 o
   4 -11   2     6919.46     6861.02     61.90 o
   5 -11   2       14.75        9.67      7.54 o
   6 -11   2      991.61      938.73     38.78 o
   7 -11   2     2119.25     2018.94     54.56 o
  -8 -10   2       84.99       74.40     29.22 o
  -7 -10   2     5811.60     5910.74    190.10 o
  -6 -10   2      578.65      585.46     45.60 o
  -5 -10   2       62.34       70.71     12.71 o
  -4 -10   2      101.35       76.75      9.83 o
  -3 -10   2     1121.63     1120.40     21.19 o
  -2 -10   2     3076.54     3144.54     33.65 o
  -1 -10   2    10538.71    10450.71     87.57 o
   0 -10   2      658.60      605.40     16.07 o
   1 -10   2     9097.79     8906.50     69.30 o
   2 -10   2     3307.76     3501.07     34.28 o
   3 -10   2      695.48      669.53     19.26 o
   4 -10   2     2042.41     1999.95     29.90 o
   5 -10   2      392.17      352.57     13.85 o
   6 -10   2      417.72      454.99     27.91 o
   7 -10   2      569.21      596.72     33.72 o
   8 -10   2      867.98      909.61     72.35 o
  -9  -9   2       30.31       25.83     21.95 o
  -8  -9   2      260.69      270.88     29.56 o
  -7  -9   2        8.01      -15.09     16.02 o
  -6  -9   2     2826.39     2792.80     71.16 o
  -5  -9   2      229.62      255.19     24.58 o
  -4  -9   2     2128.35     2190.89     32.28 o
  -3  -9   2     1673.79     1631.55     26.79 o
  -2  -9   2       11.04       17.55      5.25 o
  -1  -9   2      468.87      439.44     13.90 o
   0  -9   2      122.45      119.98      9.11 o
   1  -9   2       18.53       24.48      5.17 o
   2  -9   2     4831.11     4983.27     42.22 o
   3  -9   2     4684.95     4898.44     44.10 o
   4  -9   2      939.47     1055.83     21.32 o
   5  -9   2    11851.14    11677.93    132.15 o
   6  -9   2      226.90      165.61     20.38 o
   7  -9   2      618.42      658.02     34.28 o
   8  -9   2        0.66       -6.60     16.00 o
  -9  -8   2     1606.63     1677.11     55.53 o
  -8  -8   2     1259.19     1191.99     52.69 o
  -7  -8   2      343.61      352.11     27.70 o
  -6  -8   2     2973.57     3054.79     73.62 o
  -5  -8   2     2812.67     2756.54     50.75 o
  -4  -8   2      186.16      188.28      7.20 o
  -3  -8   2     1303.17     1305.51     20.07 o
  -2  -8   2     2628.29     2631.78     27.41 o
  -1  -8   2     1160.88     1102.67     20.35 o
   0  -8   2    17526.46    17382.19    136.96 o
   1  -8   2       87.13      120.63      6.65 o
   2  -8   2       27.95       10.39      4.10 o
   3  -8   2        6.75       -2.96      4.74 o
   4  -8   2       48.62       24.57      5.12 o
   5  -8   2     4670.04     4806.55     68.31 o
   6  -8   2     5133.38     5110.55     82.18 o
   7  -8   2      677.86      684.21     33.58 o
   8  -8   2     2003.85     2019.64     85.81 o
  -9  -7   2       53.73       64.23     22.60 o
  -8  -7   2     1131.37     1104.20     52.59 o
  -7  -7   2     1796.72     1755.97     49.40 o
  -6  -7   2      711.62      748.13     33.03 o
  -5  -7   2     8402.44     8289.67     97.13 o
  -4  -7   2      653.46      673.84     12.82 o
  -3  -7   2      220.94      234.99      8.61 o
  -2  -7   2      249.01      185.38      6.90 o
  -1  -7   2      768.71      806.90     14.51 o
   0  -7   2     1720.47     1571.87     23.21 o
   1  -7   2    13280.76    12753.12     95.27 o
   2  -7   2      165.16      169.59      5.96 o
   3  -7   2     5751.77     5722.67     43.98 o
   4  -7   2     2249.05     2271.31     24.50 o
   5  -7   2       42.85       51.03     10.93 o
   6  -7   2      109.49      100.31     16.35 o
   7  -7   2      172.11      202.73     20.81 o
   8  -7   2       20.94       39.96     15.76 o
   9  -7   2     1133.02     1223.66     49.62 o
  -9  -6   2      596.69      591.49     35.56 o
  -8  -6   2      599.31      646.81     48.53 o
  -7  -6   2       41.40       64.87     16.50 o
  -6  -6   2      613.02      653.23     29.86 o
  -5  -6   2      331.04      314.54     16.71 o
  -4  -6   2    15283.19    15329.08    110.93 o
  -3  -6   2      213.23      217.63      7.01 o
  -2  -6   2    17578.37    18067.76    105.15 o
  -1  -6   2     8162.00     8075.83     58.64 o
   0  -6   2     1051.11     1197.13     16.74 o
   1  -6   2     6875.73     6964.55     47.73 o
   2  -6   2      418.58      431.66      9.91 o
   3  -6   2       85.38       68.15      4.58 o
   4  -6   2      152.17      147.82      9.59 o
   5  -6   2     5626.06     5737.29     72.90 o
   6  -6   2     2321.17     2327.99     48.54 o
   7  -6   2     6338.40     6212.21     93.73 o
   8  -6   2      792.18      777.89     34.56 o
   9  -6   2       42.13       -4.08     16.70 o
  -9  -5   2     2359.50     2495.64     63.07 o
  -8  -5   2      111.01       76.83     17.62 o
  -7  -5   2      246.78      246.32     21.41 o
  -6  -5   2     1163.82     1156.29     47.69 o
  -5  -5   2      572.96      579.39     19.63 o
  -4  -5   2     2642.92     2765.19     34.13 o
  -3  -5   2        6.47       15.17      3.40 o
  -2  -5   2     1007.45     1007.61     13.64 o
  -1  -5   2     9380.84     9700.76     66.86 o
   0  -5   2     9822.69     9729.76     67.16 o
   1  -5   2      212.40      218.84      6.32 o
   2  -5   2    20880.15    20413.72    120.69 o
   3  -5   2     1200.19     1221.47     12.49 o
   4  -5   2      216.24      226.38     11.32 o
   5  -5   2      640.48      616.16     19.04 o
   6  -5   2      627.28      660.72     26.31 o
   7  -5   2     3411.22     3492.73     63.16 o
   8  -5   2     5245.76     5369.88     86.73 o
   9  -5   2      151.60      239.28     24.17 o
  -9  -4   2      404.87      462.43     31.34 o
  -8  -4   2        1.87        9.77     22.60 o
  -7  -4   2       49.68       39.91     19.16 o
  -6  -4   2     4121.32     4037.00     78.22 o
  -5  -4   2     2753.70     2696.66     34.03 o
  -4  -4   2      629.42      544.09     18.52 o
  -3  -4   2    32283.61    31712.63    188.01 o
  -2  -4   2     5664.63     5792.82     41.99 o
  -1  -4   2     4739.76     4673.82     32.68 o
   0  -4   2      789.72      882.11     12.46 o
   1  -4   2     2122.08     2103.41     17.26 o
   2  -4   2     9537.55    10189.48     58.82 o
   3  -4   2    21027.48    20936.33    143.64 o
   4  -4   2     3143.84     3252.74     35.13 o
   5  -4   2     1512.18     1550.63     22.99 o
   6  -4   2     1705.19     1654.01     36.94 o
   7  -4   2      540.53      538.46     25.82 o
   8  -4   2       27.59       16.31     14.90 o
   9  -4   2      550.32      611.15     51.02 o
  -9  -3   2       19.06       -0.51     23.53 o
  -8  -3   2     5279.22     5288.43     92.27 o
  -7  -3   2      508.77      493.30     26.57 o
  -6  -3   2      472.85      429.99     23.10 o
  -5  -3   2      949.17      949.65     17.54 o
  -4  -3   2      644.46      588.50     13.35 o
  -3  -3   2     4173.59     4150.92     36.89 o
  -2  -3   2    19471.58    18943.80    103.63 o
  -1  -3   2     6733.96     6880.65     42.28 o
   0  -3   2        6.78       12.11      3.30 o
   1  -3   2     2374.80     2312.70     16.55 o
   2  -3   2    10103.90    10384.73     58.43 o
   3  -3   2       74.74      101.00      6.07 o
   4  -3   2        2.43       -5.28      5.28 o
   5  -3   2     3260.04     3186.96     37.99 o
   6  -3   2     1486.34     1577.42     34.09 o
   7  -3   2      908.85     1002.48     30.51 o
   8  -3   2       52.89       42.55     18.54 o
   9  -3   2     2886.22     2899.73     64.59 o
  -9  -2   2      124.37      137.26     24.58 o
  -8  -2   2     1520.09     1498.63     43.69 o
  -7  -2   2     4037.36     3951.59     81.95 o
  -6  -2   2      328.08      344.72     20.89 o
  -5  -2   2     3177.20     3160.53     53.58 o
  -4  -2   2      525.82      491.91     12.12 o
  -3  -2   2     2046.00     2199.20     23.15 o
  -2  -2   2     1133.09     1222.79     10.49 o
  -1  -2   2     2571.70     2543.90     17.88 o
   0  -2   2     2452.17     2409.82     18.36 o
   1  -2   2     7129.61     6952.66     38.38 o
   2  -2   2     7978.50     7692.76     54.65 o
   3  -2   2     4958.60     4932.04     46.02 o
   4  -2   2    19212.03    19193.53    156.41 o
   5  -2   2      192.40      207.87     12.13 o
   6  -2   2     1288.41     1262.24     24.64 o
   7  -2   2       54.84       49.93     16.14 o
   8  -2   2      903.97      928.14     32.18 o
   9  -2   2     3326.36     3429.36     68.39 o
  -9  -1   2       84.47      105.72     19.06 o
  -8  -1   2      333.27      336.63     26.24 o
  -7  -1   2      347.70      343.88     18.20 o
  -6  -1   2     1703.93     1532.43     37.70 o
  -5  -1   2      213.71      234.56     10.57 o
  -4  -1   2     7452.69     7157.27     61.93 o
  -3  -1   2    13741.43    13734.07    100.44 o
  -2  -1   2    12951.48    13381.89     77.66 o
  -1  -1   2    30216.28    29349.38    157.09 o
   0  -1   2     1659.84     1819.09     15.87 o
   1  -1   2     6260.96     6316.60     35.12 o
   2  -1   2     6191.74     6253.97     56.63 o
   3  -1   2      454.69      419.96     19.34 o
   4  -1   2     7549.17     7308.84    104.03 o
   5  -1   2    18048.36    17817.15    224.77 o
   6  -1   2       60.93       73.45      7.19 o
   7  -1   2     2508.35     2396.78     44.98 o
   8  -1   2     1708.93     1728.59     40.40 o
   9  -1   2      153.04      170.33     23.29 o
  -9   0   2     1922.35     2153.65     56.20 o
  -8   0   2     1030.12     1065.51     38.07 o
  -7   0   2      157.62      167.36     18.04 o
  -6   0   2     7690.52     7607.87     88.10 o
  -5   0   2      284.83      262.63     11.55 o
  -4   0   2        8.73        0.36      4.60 o
  -3   0   2     1103.92     1317.00     17.70 o
  -2   0   2      577.82      527.99      6.96 o
  -1   0   2     2766.99     2782.85     19.29 o
   0   0   2    50272.64    48547.82    360.87 o
   1   0   2     2478.58     2558.01     23.40 o
   2   0   2      420.20      576.93     24.93 o
   3   0   2     2442.74     2318.62     50.02 o
   4   0   2     1962.38     2257.02     55.20 o
   5   0   2     1132.14     1080.56     42.42 o
   6   0   2      344.05      399.45     39.99 o
   7   0   2     2078.39     2102.05     49.56 o
   8   0   2      262.73      250.60     16.13 o
   9   0   2      522.95      510.17     33.22 o
  10   0   2       40.38       23.93     33.41 o
  -9   1   2      157.89      164.74     26.55 o
  -8   1   2      852.27      904.71     33.82 o
  -7   1   2      432.85      509.57     24.48 o
  -6   1   2     3808.14     3834.23     60.98 o
  -5   1   2    18326.09    17810.70    149.48 o
  -4   1   2       49.25       45.59      5.00 o
  -3   1   2      593.64      507.83     10.08 o
  -2   1   2     3001.22     3547.70     22.91 o
  -1   1   2      328.77      349.73      5.13 o
   0   1   2     4866.21     4968.70     52.76 o
   1   1   2    18140.54    18390.62    163.33 o
   2   1   2     2687.77     2564.81     48.19 o
   3   1   2    23627.59    23158.79    378.27 o
   4   1   2     8156.05     7850.88    129.57 o
   5   1   2      846.23      858.57     37.95 o
   6   1   2     5637.24     5596.67    191.54 o
   7   1   2       14.73      -19.73     36.43 o
   8   1   2      423.89      418.03     34.05 o
   9   1   2      288.98      310.31     26.65 o
  10   1   2       20.65       81.01     40.04 o
  -9   2   2       30.67       47.32     17.01 o
  -8   2   2     2822.96     2765.14     57.36 o
  -7   2   2     1564.07     1569.75     41.78 o
  -6   2   2       49.39       50.33     11.44 o
  -5   2   2     2621.62     2726.56     29.99 o
  -4   2   2     1236.39     1197.75     17.02 o
  -3   2   2       17.88       55.95      5.53 o
  -2   2   2     1875.29     1524.41     13.00 o
  -1   2   2     1016.12     1217.61     13.37 o
   0   2   2      288.48      269.07      5.42 o
   1   2   2    35473.00    35296.41    204.47 o
   2   2   2     1753.36     1620.79     18.83 o
   3   2   2      732.34      885.78     30.68 o
   4   2   2     1414.94     1641.83     46.60 o
   5   2   2     1813.14     1782.94     54.00 o
   6   2   2      810.52      786.90     55.33 o
   7   2   2     5026.15     5173.38    140.54 o
   8   2   2        0.74        9.14     13.19 o
   9   2   2      985.78      981.25     41.76 o
  10   2   2      106.90      132.48     42.32 o
  -9   3   2      516.69      547.73     32.26 o
  -8   3   2      135.06      129.64     28.11 o
  -7   3   2     3168.10     3124.35     59.78 o
  -6   3   2     2316.79     2321.81     46.15 o
  -5   3   2      195.59      179.39      9.21 o
  -4   3   2    10479.48    10891.03     96.28 o
  -3   3   2     8948.27     9179.25     64.42 o
  -2   3   2     1486.45     1443.60     14.43 o
  -1   3   2     4621.70     4709.35     33.09 o
   0   3   2      659.40      704.18      9.22 o
   1   3   2    28477.89    28686.17    175.24 o
   2   3   2    34177.60    33984.07    280.73 o
   3   3   2       16.06       36.57      4.91 o
   4   3   2     1286.52     1241.82     19.95 o
   5   3   2      292.07      391.33     18.43 o
   6   3   2       54.86       54.27      7.09 o
   7   3   2     1793.01     1796.39     60.02 o
   8   3   2     2007.65     2049.32     43.47 o
   9   3   2     1408.83     1480.74    137.47 o
  10   3   2     2439.95     2666.00    182.89 o
  -9   4   2     2709.79     2739.11     62.35 o
  -8   4   2       34.83       31.52     15.05 o
  -7   4   2      356.97      364.05     23.55 o
  -6   4   2     3550.16     3578.35     61.68 o
  -5   4   2      909.02      886.63     17.64 o
  -4   4   2     9206.01     9357.43     92.74 o
  -3   4   2    28713.91    28710.00    171.43 o
  -2   4   2      418.88      537.51      9.90 o
  -1   4   2     3811.29     3601.83     30.05 o
   0   4   2       44.59       38.86      4.46 o
   1   4   2     9262.53     9547.18     60.27 o
   2   4   2      276.64      292.07      6.36 o
   3   4   2     7848.03     7602.76     63.33 o
   4   4   2      620.93      662.66     15.00 o
   5   4   2     5521.74     5659.77     59.64 o
   6   4   2     3219.22     3157.88     46.52 o
   7   4   2      653.10      674.94     24.10 o
   8   4   2      688.45      778.77     47.17 o
   9   4   2      103.59      111.31     21.06 o
  -9   5   2      689.33      679.20     36.86 o
  -8   5   2     7192.35     6991.32    107.47 o
  -7   5   2      115.13       78.72     18.82 o
  -6   5   2     1955.97     2037.96     45.61 o
  -5   5   2      728.40      710.79     23.59 o
  -4   5   2        1.12       -0.89      3.82 o
  -3   5   2     1648.06     1655.95     17.83 o
  -2   5   2    22527.23    23020.20    130.80 o
  -1   5   2        9.31       24.70      5.08 o
   0   5   2    19932.06    20168.09    168.00 o
   1   5   2     8650.41     8608.58     54.91 o
   2   5   2       31.21       32.33      4.78 o
   3   5   2    12463.17    12529.06    121.95 o
   4   5   2     6508.68     6556.36     58.65 o
   5   5   2      220.31      203.56     10.94 o
   6   5   2      379.54      423.13     29.37 o
   7   5   2      544.35      561.67     24.11 o
   8   5   2     1170.13     1141.04     35.66 o
   9   5   2     3762.60     3551.54     85.87 o
  -9   6   2       96.06       94.31     19.34 o
  -8   6   2      319.64      368.54     27.15 o
  -7   6   2     1115.81     1130.67     39.81 o
  -6   6   2      317.99      350.88     28.54 o
  -5   6   2     3866.74     4019.93     60.76 o
  -4   6   2     1627.49     1654.24     18.00 o
  -3   6   2     1092.92     1134.94     16.02 o
  -2   6   2     8232.32     8403.85     54.42 o
  -1   6   2     1340.78     1409.48     18.48 o
   0   6   2        2.65        4.58      4.59 o
   1   6   2     2574.49     2607.54     24.12 o
   2   6   2     4243.30     4397.48     36.19 o
   3   6   2     3373.01     3332.33     29.12 o
   4   6   2    16989.21    16659.73    161.38 o
   5   6   2      394.83      426.97     19.76 o
   6   6   2      507.68      527.18     25.04 o
   7   6   2      241.90      241.54     19.85 o
   8   6   2      941.17      968.45     35.25 o
   9   6   2     1366.47     1353.08     43.98 o
  -9   7   2     2243.56     2110.18     58.72 o
  -8   7   2      104.50      134.57     20.82 o
  -7   7   2     3899.63     3834.03     72.88 o
  -6   7   2        5.24       -7.91     11.59 o
  -5   7   2      117.26      147.73     12.00 o
  -4   7   2     3153.14     3234.77     28.36 o
  -3   7   2     5342.86     5451.28     45.26 o
  -2   7   2     2946.70     2872.49     28.41 o
  -1   7   2    40030.61    40455.56    346.64 o
   0   7   2     6126.39     6551.39     60.58 o
   1   7   2    14441.89    14885.39     96.09 o
   2   7   2     3329.53     3309.89     32.23 o
   3   7   2      445.12      453.33      9.31 o
   4   7   2     4118.50     4127.88     51.75 o
   5   7   2     6245.96     5991.33    122.16 o
   6   7   2      529.73      515.67     58.46 o
   7   7   2     2614.93     2550.81     62.44 o
   8   7   2     1067.35     1051.19     66.82 o
   9   7   2      360.86      339.44     31.63 o
  -8   8   2      141.00      162.93     24.76 o
  -7   8   2       62.04       40.82     20.88 o
  -6   8   2     5379.12     5343.65     86.86 o
  -5   8   2      164.01      181.98      8.97 o
  -4   8   2     2814.63     2923.75     31.82 o
  -3   8   2        3.54       14.64      5.48 o
  -2   8   2        0.61        0.40      4.49 o
  -1   8   2     5025.37     5135.66     46.23 o
   0   8   2     9713.83     9961.51     83.63 o
   1   8   2      629.96      609.83     12.55 o
   2   8   2     2916.39     3101.96     28.57 o
   3   8   2     1023.05     1016.45     14.11 o
   4   8   2      263.00      255.12     14.80 o
   5   8   2      101.34       54.40     21.41 o
   6   8   2      190.60      188.28     24.74 o
   7   8   2     1490.66     1453.18     58.44 o
   8   8   2      386.15      371.97     33.92 o
   9   8   2      761.71      734.73     45.64 o
  -8   9   2        1.56       13.47     17.59 o
  -7   9   2      186.15      205.04     22.81 o
  -6   9   2     2601.64     2501.13     57.30 o
  -5   9   2     2713.71     2648.83     33.03 o
  -4   9   2     3354.88     3242.97     37.36 o
  -3   9   2     8638.14     8750.79     68.61 o
  -2   9   2     4563.82     4673.71     39.66 o
  -1   9   2      240.56      250.68     10.76 o
   0   9   2      395.22      308.92     12.65 o
   1   9   2       46.46       16.40      5.52 o
   2   9   2       38.75       33.57      4.82 o
   3   9   2     2308.69     2307.63     28.55 o
   4   9   2     2768.57     2755.47     31.47 o
   5   9   2     4654.00     4525.56    109.17 o
   6   9   2    12716.09    12716.91    237.68 o
   7   9   2      254.73      279.82     31.11 o
   8   9   2     1222.30     1250.74     55.86 o
   9   9   2      239.35      276.71     32.88 o
  -8  10   2     2312.31     2288.68     67.14 o
  -7  10   2      873.61      760.48     38.78 o
  -6  10   2       22.07       21.43     14.29 o
  -5  10   2     1067.61     1066.79     22.39 o
  -4  10   2       18.07       10.05      7.29 o
  -3  10   2       40.95       33.67      7.03 o
  -2  10   2     1767.29     1880.46     24.54 o
  -1  10   2     6355.64     6447.91     58.05 o
   0  10   2     1288.08     1345.84     21.80 o
   1  10   2    18650.50    18728.19    128.68 o
   2  10   2      737.91      769.25     17.37 o
   3  10   2      266.39      277.54     12.09 o
   4  10   2      224.08      214.67     10.22 o
   5  10   2      361.19      323.13     32.88 o
   6  10   2     1376.89     1374.68     59.39 o
   7  10   2     3906.12     3748.92    103.79 o
   8  10   2       25.83       48.33     22.66 o
  -7  11   2     1305.27     1388.14     68.53 o
  -6  11   2     1063.79     1071.99     44.40 o
  -5  11   2      582.01      597.27     17.64 o
  -4  11   2     8387.21     8257.70     75.75 o
  -3  11   2      277.70      298.95     12.76 o
  -2  11   2      494.09      554.73     17.42 o
  -1  11   2      347.84      346.51     14.52 o
   0  11   2      117.66       98.63      8.63 o
   1  11   2     5458.52     5585.90     50.82 o
   2  11   2     8637.69     8574.96     67.83 o
   3  11   2      408.43      394.04     15.53 o
   4  11   2     1531.94     1613.09     27.18 o
   5  11   2     1351.26     1319.29     85.85 o
   6  11   2      116.33      131.14     48.70 o
   7  11   2        2.67       38.36     25.88 o
   8  11   2       14.58       16.26     23.72 o
  -7  12   2      591.15      570.69     36.73 o
  -6  12   2        4.62       25.16     15.85 o
  -5  12   2      415.02      413.47     16.40 o
  -4  12   2     1119.03     1109.31     24.71 o
  -3  12   2     6087.93     6080.01     65.84 o
  -2  12   2      698.66      645.11     18.81 o
  -1  12   2     2905.14     3008.42     40.32 o
   0  12   2       78.92       84.19      8.84 o
   1  12   2      570.73      567.65     21.43 o
   2  12   2       51.13       45.93      8.22 o
   3  12   2     1980.96     1901.20     31.78 o
   4  12   2      621.75      586.31     19.47 o
   5  12   2      880.04      884.38     54.52 o
   6  12   2     2133.61     2091.06     79.54 o
   7  12   2      987.59      990.58     59.30 o
   8  12   2     2484.56     2462.10     90.79 o
  -7  13   2        0.75      -16.00     16.94 o
  -6  13   2     1725.84     1659.57     40.24 o
  -5  13   2     2123.41     2110.60     35.22 o
  -4  13   2      124.28      127.80     13.59 o
  -3  13   2      916.91      895.47     26.04 o
  -2  13   2      210.07      220.59     13.49 o
  -1  13   2     4074.55     4075.16     45.90 o
   0  13   2      619.62      613.09     19.21 o
   1  13   2        3.13       15.13      7.53 o
   2  13   2     1906.71     1927.71     28.55 o
   3  13   2     7148.35     7176.90     88.48 o
   4  13   2        2.53        2.96     13.05 o
   5  13   2        0.27       -8.44      8.44 o
   6  13   2        5.04      -20.37     21.13 o
   7  13   2       56.92       58.11     27.53 o
  -6  14   2      459.47      486.98     22.72 o
  -5  14   2      818.00      797.33     27.13 o
  -4  14   2      974.07      940.17     28.96 o
  -3  14   2      357.67      332.15     18.94 o
  -2  14   2     7910.67     7672.44     76.47 o
  -1  14   2      682.44      718.40     22.13 o
   0  14   2       69.72       50.90     10.06 o
   1  14   2      377.07      354.01     15.66 o
   2  14   2      476.75      445.34     16.70 o
   3  14   2     2870.00     2934.34     47.54 o
   4  14   2     9729.52     9723.20     95.96 o
   5  14   2      372.89      339.11     17.74 o
   6  14   2     1474.38     1631.49     77.54 o
   7  14   2      341.14      389.20     73.95 o
  -5  15   2      650.79      631.72     27.06 o
  -4  15   2       41.21       17.45     13.52 o
  -3  15   2      234.11      226.95     19.87 o
  -2  15   2     1363.54     1349.64     30.50 o
  -1  15   2     7874.69     7920.80     79.19 o
   0  15   2       55.94       55.89     10.16 o
   1  15   2     3040.04     3068.37     45.08 o
   2  15   2      862.74      835.38     22.69 o
   3  15   2       20.85        4.85     10.03 o
   4  15   2       57.72       50.84     13.47 o
   5  15   2      115.73      109.68     14.14 o
   6  15   2      288.24      243.22     41.04 o
  -5  16   2       23.28        7.42     13.94 o
  -4  16   2     1519.00     1467.20     39.33 o
  -3  16   2      631.51      660.52     29.72 o
  -2  16   2       13.21       10.51     10.22 o
  -1  16   2        1.14       -9.61      9.61 o
   0  16   2      362.36      363.58     19.30 o
   1  16   2     1032.11     1041.03     27.33 o
   2  16   2     1606.02     1661.46     40.38 o
   3  16   2      960.04     1000.38     31.93 o
   4  16   2      285.28      281.91     18.58 o
   5  16   2     1477.56     1490.28     37.38 o
   6  16   2       54.77       58.08     29.59 o
  -4  17   2      542.64      580.47     29.02 o
  -3  17   2     1681.44     1629.99     51.79 o
  -2  17   2      891.22      883.18     28.58 o
  -1  17   2      546.50      526.19     22.76 o
   0  17   2     4722.31     4569.03     58.38 o
   1  17   2        6.16       -9.06      9.06 o
   2  17   2        4.66       -4.30     10.41 o
   3  17   2       43.61       29.05     13.21 o
   4  17   2      284.09      298.02     20.13 o
   5  17   2     1103.96     1101.53     34.76 o
  -3  18   2      143.72      144.98     17.93 o
  -2  18   2      211.44      225.54     17.75 o
  -1  18   2      182.51      148.10     15.57 o
   0  18   2      334.53      324.04     19.77 o
   1  18   2     4803.17     4871.69     63.96 o
   2  18   2       11.39       -5.80     12.88 o
   3  18   2      898.85      889.59     43.15 o
   4  18   2      672.98      659.12     29.97 o
  -1  19   2       91.10      107.48     14.99 o
   0  19   2       34.99       32.97     12.69 o
   1  19   2       26.82        3.89     13.33 o
   2  19   2      695.80      681.63     31.61 o
  -1 -19   3      551.44      535.64     33.43 o
   0 -19   3      131.45      122.83     22.88 o
  -3 -18   3      482.71      467.96     25.87 o
  -2 -18   3     1495.84     1525.11     36.10 o
  -1 -18   3      981.25      947.99     32.21 o
   0 -18   3      114.54      138.16     16.08 o
   1 -18   3      264.12      256.72     23.71 o
   2 -18   3     1291.72     1260.35     41.26 o
  -4 -17   3       43.27       37.17     14.54 o
  -3 -17   3     1314.09     1264.95     37.98 o
  -2 -17   3      192.39      195.85     16.45 o
  -1 -17   3     4298.27     4329.10     59.47 o
   0 -17   3     3347.80     3246.28     73.51 o
   1 -17   3        9.60       12.37     11.52 o
   2 -17   3      623.01      582.94     25.39 o
   3 -17   3      123.88      112.10     17.34 o
   4 -17   3       21.68       20.82     13.64 o
  -5 -16   3     3844.51     3716.36     67.50 o
  -4 -16   3      105.01      123.20     15.14 o
  -3 -16   3       15.93       15.47     13.41 o
  -2 -16   3      201.14      168.15     15.29 o
  -1 -16   3      121.57      116.83     13.01 o
   0 -16   3     2585.37     2480.52     46.18 o
   1 -16   3      606.27      554.71     24.50 o
   2 -16   3     1196.14     1190.34     33.47 o
   3 -16   3     1935.78     1943.33     40.53 o
   4 -16   3      319.83      332.78     20.91 o
  -6 -15   3       42.75       46.65     30.27 o
  -5 -15   3     1649.91     1721.63     35.15 o
  -4 -15   3     1398.40     1430.06     35.55 o
  -3 -15   3      707.88      680.63     29.25 o
  -2 -15   3     1153.53     1187.07     29.76 o
  -1 -15   3      649.42      629.69     22.30 o
   0 -15   3      377.85      426.30     21.70 o
   1 -15   3      211.55      216.58     16.45 o
   2 -15   3      183.75      166.50     13.70 o
   3 -15   3      354.40      385.94     20.59 o
   4 -15   3     1547.71     1487.78     47.96 o
   5 -15   3      309.78      322.27     20.93 o
  -7 -14   3      886.68      835.78     67.59 o
  -6 -14   3      668.95      713.02     61.46 o
  -5 -14   3       45.54       35.72      9.96 o
  -4 -14   3     1018.62     1043.41     27.96 o
  -3 -14   3        6.12       -7.07     10.63 o
  -2 -14   3     1277.56     1260.61     28.63 o
  -1 -14   3     1904.87     2065.91     36.79 o
   0 -14   3       18.51       20.35      9.09 o
   1 -14   3     7253.24     7419.79     83.57 o
   2 -14   3     4686.24     4646.82     56.36 o
   3 -14   3      278.03      275.04     17.62 o
   4 -14   3      659.42      594.87     23.67 o
   5 -14   3       55.74       33.56     12.40 o
   6 -14   3        7.95      -20.12     20.12 o
  -7 -13   3      814.37      800.59     69.62 o
  -6 -13   3     1287.77     1288.54     70.14 o
  -5 -13   3      168.43      178.09     14.64 o
  -4 -13   3     2226.51     2280.07     37.68 o
  -3 -13   3     1990.43     1969.88     38.13 o
  -2 -13   3        3.66        6.19      7.82 o
  -1 -13   3       62.80       59.43     11.33 o
   0 -13   3     2424.21     2412.79     36.75 o
   1 -13   3     1477.73     1480.78     27.77 o
   2 -13   3    10277.96    10196.60     94.92 o
   3 -13   3     1058.74     1043.92     25.74 o
   4 -13   3     1776.02     1837.38     34.99 o
   5 -13   3     1273.22     1163.07     30.25 o
   6 -13   3      323.88      291.74     35.76 o
  -7 -12   3      217.03      236.12     36.69 o
  -6 -12   3        0.63       -0.49     22.38 o
  -5 -12   3       56.55       54.64      9.98 o
  -4 -12   3       92.25       86.20     12.40 o
  -3 -12   3     4636.41     4697.10     57.52 o
  -2 -12   3     1025.32     1055.26     22.19 o
  -1 -12   3      418.41      405.20     17.34 o
   0 -12   3     3381.16     3435.73     45.51 o
   1 -12   3     1379.51     1388.34     24.77 o
   2 -12   3     1424.53     1460.76     29.23 o
   3 -12   3      242.85      234.22     14.70 o
   4 -12   3      181.09      173.66     11.35 o
   5 -12   3      834.49      753.41     21.65 o
   6 -12   3     1201.19     1222.13     42.68 o
   7 -12   3      253.82      283.16     35.40 o
  -8 -11   3      748.50      772.32     59.43 o
  -7 -11   3      959.19      848.82     59.68 o
  -6 -11   3      614.79      534.77     47.70 o
  -5 -11   3     1159.37     1151.86     26.16 o
  -4 -11   3     1384.50     1453.06     27.54 o
  -3 -11   3       30.55       30.23     10.30 o
  -2 -11   3     1506.00     1432.37     24.02 o
  -1 -11   3      266.89      228.92     13.05 o
   0 -11   3     2256.17     2264.77     32.06 o
   1 -11   3     1947.22     2027.06     28.85 o
   2 -11   3      174.40      184.88      9.65 o
   3 -11   3     4592.05     4768.65     45.81 o
   4 -11   3     3922.26     3794.72     41.40 o
   5 -11   3       85.93       92.39      9.77 o
   6 -11   3     1200.79     1246.87     48.75 o
   7 -11   3      385.31      407.17     35.52 o
  -8 -10   3        0.93      -14.05     18.26 o
  -7 -10   3      194.13      219.40     28.67 o
  -6 -10   3       85.67       81.57     30.09 o
  -5 -10   3     1873.85     1863.91     31.20 o
  -4 -10   3     2466.31     2456.18     34.88 o
  -3 -10   3      827.48      782.87     18.52 o
  -2 -10   3    12649.30    12354.53     91.37 o
  -1 -10   3     2649.04     2695.29     34.80 o
   0 -10   3      626.02      650.08     17.43 o
   1 -10   3      556.38      565.11     17.78 o
   2 -10   3      164.37      169.15      8.69 o
   3 -10   3      323.86      377.06     12.79 o
   4 -10   3     9685.27     9726.09     78.15 o
   5 -10   3     1183.97     1110.96     32.41 o
   6 -10   3     1358.34     1275.34     40.06 o
   7 -10   3      378.21      429.02     29.59 o
   8 -10   3       16.32        1.32     17.93 o
  -8  -9   3      833.99      808.53     62.70 o
  -7  -9   3     1167.27     1138.27     58.63 o
  -6  -9   3     1535.82     1477.83     53.15 o
  -5  -9   3      164.18      154.19     10.46 o
  -4  -9   3        7.62       -1.94      6.33 o
  -3  -9   3      248.87      281.21     11.88 o
  -2  -9   3       64.65       48.39      6.76 o
  -1  -9   3    12185.10    12125.84     92.30 o
   0  -9   3    12373.68    12534.13     98.93 o
   1  -9   3      326.74      298.82      9.68 o
   2  -9   3     2481.19     2463.55     26.42 o
   3  -9   3      524.72      606.46     13.83 o
   4  -9   3      402.19      372.84     12.35 o
   5  -9   3      869.88      891.55     33.99 o
   6  -9   3      118.84      131.48     21.26 o
   7  -9   3     1211.02     1235.21     42.12 o
   8  -9   3      904.88      905.11     41.41 o
  -9  -8   3       68.61       63.86     24.05 o
  -8  -8   3        0.41        1.21     16.48 o
  -7  -8   3      185.74      165.16     21.40 o
  -6  -8   3     3537.76     3539.12     73.21 o
  -5  -8   3      642.11      674.15     23.48 o
  -4  -8   3     5722.93     5571.26     46.24 o
  -3  -8   3      849.69      869.51     15.53 o
  -2  -8   3      644.39      620.54     15.71 o
  -1  -8   3      259.28      265.57      9.65 o
   0  -8   3     1177.11     1157.80     16.80 o
   1  -8   3      363.73      443.10     12.81 o
   2  -8   3     2130.36     2109.77     20.69 o
   3  -8   3     1253.25     1330.85     17.89 o
   4  -8   3       33.84       40.92      5.12 o
   5  -8   3     7953.99     7866.48    105.54 o
   6  -8   3      652.46      696.12     31.99 o
   7  -8   3      276.22      277.19     22.98 o
   8  -8   3       99.11       82.02     18.55 o
  -9  -7   3      669.97      731.87     55.81 o
  -8  -7   3      516.82      497.43     33.10 o
  -7  -7   3     1262.77     1304.36     43.90 o
  -6  -7   3       26.29        8.04     13.26 o
  -5  -7   3     1616.14     1692.80     37.04 o
  -4  -7   3      682.92      655.71     10.64 o
  -3  -7   3     4711.91     4797.88     40.64 o
  -2  -7   3    17273.57    17025.48    110.35 o
  -1  -7   3     1868.01     1665.28     20.75 o
   0  -7   3    17634.47    17759.04    147.34 o
   1  -7   3     7648.31     7515.34     50.71 o
   2  -7   3     2478.72     2720.88     22.51 o
   3  -7   3       57.40       58.88      5.18 o
   4  -7   3     1684.98     1809.68     20.57 o
   5  -7   3       33.36       56.64     12.45 o
   6  -7   3    12996.92    13088.25    158.83 o
   7  -7   3     3501.01     3262.11     63.41 o
   8  -7   3      831.60      777.10     36.41 o
   9  -7   3     1192.68     1107.89     48.73 o
  -9  -6   3      395.06      366.33     34.32 o
  -8  -6   3     1512.98     1545.50     49.09 o
  -7  -6   3     1513.07     1556.97     46.62 o
  -6  -6   3     1944.94     1824.34     47.67 o
  -5  -6   3     2479.93     2495.41     45.95 o
  -4  -6   3     6547.64     6401.28     48.95 o
  -3  -6   3        0.16       -0.22      4.12 o
  -2  -6   3      327.47      287.81      8.16 o
  -1  -6   3      100.99       76.73      5.64 o
   0  -6   3      538.51      697.54     13.12 o
   1  -6   3    19445.26    19798.31    119.23 o
   2  -6   3     3669.26     3561.42     28.77 o
   3  -6   3      750.86      753.85     10.68 o
   4  -6   3      631.35      706.73     16.74 o
   5  -6   3     1166.95     1176.44     32.78 o
   6  -6   3        8.21        9.99     15.07 o
   7  -6   3     1384.97     1357.43     39.55 o
   8  -6   3        0.20       -8.59     13.93 o
   9  -6   3      108.88      109.05     20.85 o
  -9  -5   3     2754.20     2818.52     70.76 o
  -8  -5   3      686.25      667.59     43.94 o
  -7  -5   3      821.95      895.83     36.47 o
  -6  -5   3     1801.57     1686.23     44.47 o
  -5  -5   3      820.50      812.99     22.07 o
  -4  -5   3    15201.43    14994.56    108.28 o
  -3  -5   3     9254.21     9214.51     56.41 o
  -2  -5   3     1700.40     1678.51     16.54 o
  -1  -5   3     1256.14     1173.10     13.76 o
   0  -5   3     2590.37     2762.15     28.16 o
   1  -5   3     5654.25     5858.58     41.94 o
   2  -5   3     3544.52     3502.32     26.38 o
   3  -5   3     1692.32     1790.49     15.86 o
   4  -5   3     6920.93     6807.17     67.66 o
   5  -5   3     5914.79     6110.50     76.80 o
   6  -5   3      662.73      580.99     24.91 o
   7  -5   3     4416.77     4327.18     71.77 o
   8  -5   3      286.15      294.70     25.07 o
   9  -5   3        3.13       -4.88     14.86 o
  -9  -4   3     1497.91     1629.09     51.89 o
  -8  -4   3     3451.21     3494.67     73.45 o
  -7  -4   3     1692.98     1764.74     47.10 o
  -6  -4   3     1638.76     1618.47     38.33 o
  -5  -4   3      262.08      276.28     13.43 o
  -4  -4   3     2023.23     2048.81     31.57 o
  -3  -4   3      322.57      319.00      7.92 o
  -2  -4   3     2472.64     2535.81     22.42 o
  -1  -4   3     3561.04     3682.01     28.65 o
   0  -4   3     8264.03     8148.15     54.97 o
   1  -4   3     1958.79     1955.49     17.24 o
   2  -4   3    13494.99    14124.03     76.99 o
   3  -4   3     2219.07     2128.47     22.58 o
   4  -4   3      475.86      494.38     13.91 o
   5  -4   3        0.46       -3.94      6.81 o
   6  -4   3      589.99      623.60     24.46 o
   7  -4   3       67.89      104.63     14.42 o
   8  -4   3     7149.52     7094.00    112.41 o
   9  -4   3      330.28      375.01     27.61 o
  -9  -3   3      435.63      416.50     30.01 o
  -8  -3   3        1.64        5.13     34.68 o
  -7  -3   3      145.28      138.28     17.88 o
  -6  -3   3     1133.49     1106.90     33.38 o
  -5  -3   3     2595.97     2604.65     34.25 o
  -4  -3   3     3646.32     3618.90     38.76 o
  -3  -3   3     2484.77     2539.79     19.41 o
  -2  -3   3    12806.23    12959.74     76.04 o
  -1  -3   3     6646.22     6834.48     44.36 o
   0  -3   3    12104.60    12284.97    101.22 o
   1  -3   3    10935.17    10661.23     61.47 o
   2  -3   3     1354.79     1553.30     12.47 o
   3  -3   3    33030.93    33308.69    233.19 o
   4  -3   3    10182.09    10101.70     89.61 o
   5  -3   3     4961.39     5019.31     52.67 o
   6  -3   3      991.81     1035.13     27.21 o
   7  -3   3      403.66      372.99     21.53 o
   8  -3   3        9.09       19.12     18.43 o
   9  -3   3     2047.15     2134.65     69.11 o
  -9  -2   3      105.73      119.46     20.45 o
  -8  -2   3     2364.79     2353.85     57.37 o
  -7  -2   3     2122.89     2161.05     51.56 o
  -6  -2   3      907.53      908.16     28.12 o
  -5  -2   3     1711.99     1762.40     22.51 o
  -4  -2   3     3324.45     3267.09     33.23 o
  -3  -2   3        9.50       10.81      3.21 o
  -2  -2   3    22211.54    21661.95    117.37 o
  -1  -2   3    11267.48    11246.12     73.02 o
   0  -2   3    11468.98    11858.58    102.11 o
   1  -2   3        4.79       11.85      2.96 o
   2  -2   3     2310.44     2356.44     18.85 o
   3  -2   3      316.19      354.48      8.98 o
   4  -2   3    16683.68    16953.14    139.69 o
   5  -2   3     1129.35     1110.23     17.95 o
   6  -2   3     1224.86     1182.05     29.20 o
   7  -2   3     2209.19     2161.73     43.95 o
   8  -2   3      393.41      462.87     27.78 o
   9  -2   3     2569.28     2522.19     70.23 o
  -9  -1   3     1283.94     1298.66     54.46 o
  -8  -1   3       62.48       71.03     21.03 o
  -7  -1   3     8093.90     8095.93    109.93 o
  -6  -1   3    11004.64    10267.60    104.73 o
  -5  -1   3       42.67       83.46      6.53 o
  -4  -1   3     2799.11     2775.95     27.75 o
  -3  -1   3     1353.49     1408.90     15.71 o
  -2  -1   3      128.97      168.92      4.65 o
  -1  -1   3     3558.76     4032.14     27.10 o
   0  -1   3      850.00      779.80      8.49 o
   1  -1   3      132.30      176.94      4.19 o
   2  -1   3    17711.13    17203.08    145.86 o
   3  -1   3    14142.24    14469.64    204.42 o
   4  -1   3     1325.31     1335.11     71.35 o
   5  -1   3     4077.56     3964.19     85.56 o
   6  -1   3      726.78      713.00     42.80 o
   7  -1   3      476.73      466.53     18.50 o
   8  -1   3      181.34      222.98     19.06 o
   9  -1   3       95.54       58.96     18.53 o
  -9   0   3      153.66      148.17     21.52 o
  -8   0   3      107.76       93.86     16.34 o
  -7   0   3        1.61      -10.80     11.12 o
  -6   0   3      358.33      364.55     18.44 o
  -5   0   3     1037.18     1038.04     17.38 o
  -4   0   3     1093.65     1041.05     16.45 o
  -3   0   3     3599.20     3467.42     33.81 o
  -2   0   3     8651.46     9007.83     54.46 o
  -1   0   3      186.77      155.94      4.22 o
   0   0   3     1529.28     1448.00     12.30 o
   1   0   3       75.77       95.63      2.92 o
   2   0   3     5848.31     5982.98     91.20 o
   3   0   3      169.11       89.32     13.58 o
   4   0   3       58.60       42.39     17.05 o
   5   0   3    15839.13    15723.95    237.85 o
   6   0   3     1707.10     1640.48     56.63 o
   7   0   3      200.37      228.70     38.24 o
   8   0   3       66.75       58.00     30.66 o
   9   0   3      492.59      489.27     57.85 o
  10   0   3      184.59      165.78     46.63 o
  -9   1   3     2021.38     1992.20     48.62 o
  -8   1   3     2956.89     3030.37     60.92 o
  -7   1   3      725.03      762.92     29.85 o
  -6   1   3     2533.34     2670.06     44.27 o
  -5   1   3     1839.03     1730.52     23.24 o
  -4   1   3       39.14       64.76      5.90 o
  -3   1   3      870.93      734.39      8.93 o
  -2   1   3    20270.68    20142.79    120.61 o
  -1   1   3        2.23       12.35      3.31 o
   0   1   3    32819.00    31854.30    193.54 o
   1   1   3     3077.07     2880.76     19.10 o
   2   1   3      135.45       98.44     12.28 o
   3   1   3      737.30     1007.87     32.07 o
   4   1   3     3967.50     3972.82     78.96 o
   5   1   3     1240.40     1337.03     47.05 o
   6   1   3     6071.51     5914.74    119.88 o
   7   1   3      105.67       92.61     27.90 o
   8   1   3     2154.64     2143.91    125.53 o
   9   1   3     1028.19     1045.08     85.49 o
  10   1   3       73.88       73.89     36.92 o
  -9   2   3       30.18       29.29     19.02 o
  -8   2   3      495.60      459.56     27.44 o
  -7   2   3     1197.01     1251.79     45.17 o
  -6   2   3       96.86       70.90     12.48 o
  -5   2   3     6602.66     6687.71     58.89 o
  -4   2   3     3625.99     3400.49     36.30 o
  -3   2   3     5802.75     6008.01     44.88 o
  -2   2   3     1539.87     1540.42     14.70 o
  -1   2   3     2754.86     2908.97     23.22 o
   0   2   3      600.66      680.97     10.51 o
   1   2   3     1617.91     1437.99     11.10 o
   2   2   3    16517.83    16670.58    152.55 o
   3   2   3     4348.15     4399.84     87.34 o
   4   2   3     1068.82      955.89     35.88 o
   5   2   3     1267.27     1160.29     42.95 o
   6   2   3       52.33       23.86     18.52 o
   7   2   3      757.82      892.26     78.28 o
   8   2   3      719.84      742.27     62.59 o
   9   2   3      374.48      364.26     50.74 o
  10   2   3      527.90      561.43     65.29 o
  -9   3   3     1683.13     1677.82     48.53 o
  -8   3   3      342.22      340.11     25.34 o
  -7   3   3       78.65       96.30     15.64 o
  -6   3   3       81.60       78.01     14.35 o
  -5   3   3     1484.53     1503.03     23.73 o
  -4   3   3    15013.59    15041.60    138.39 o
  -3   3   3     1925.85     1987.16     18.09 o
  -2   3   3    29237.67    29041.44    186.89 o
  -1   3   3    26059.91    25907.97    155.16 o
   0   3   3      655.66      677.76     10.84 o
   1   3   3     4070.34     4036.45     31.69 o
   2   3   3    12501.20    13205.26    113.74 o
   3   3   3       38.60       76.01      5.95 o
   4   3   3     1406.74     1318.54     34.26 o
   5   3   3     2286.05     2261.45     61.88 o
   6   3   3       19.92        4.86     15.20 o
   7   3   3     6296.12     6110.76    221.48 o
   8   3   3     1582.69     1513.48     78.30 o
   9   3   3      444.45      415.56     51.73 o
  10   3   3      305.27      349.09     52.79 o
  -9   4   3     1339.78     1382.39     50.78 o
  -8   4   3      650.51      646.91     33.21 o
  -7   4   3     2134.32     2111.70     49.28 o
  -6   4   3     6045.14     6075.77    100.81 o
  -5   4   3     1083.76     1114.92     22.09 o
  -4   4   3     1818.88     1707.03     19.53 o
  -3   4   3       31.06       28.21      4.09 o
  -2   4   3     5512.26     5927.18     39.94 o
  -1   4   3      906.48      869.63     12.12 o
   0   4   3    23735.53    23967.40    149.58 o
   1   4   3     6461.04     6605.14     43.65 o
   2   4   3    24759.25    24816.85    158.66 o
   3   4   3    13844.74    13955.45    121.70 o
   4   4   3        9.55       19.25      5.14 o
   5   4   3      705.78      666.33     17.02 o
   6   4   3        5.68       -5.31      7.74 o
   7   4   3      152.16      152.06     12.83 o
   8   4   3     5355.69     5280.08     83.33 o
   9   4   3      165.92      183.52     22.54 o
  -9   5   3      271.61      288.09     26.62 o
  -8   5   3      275.17      279.95     25.04 o
  -7   5   3       24.89        7.37     12.73 o
  -6   5   3     2898.91     2877.10     56.26 o
  -5   5   3     1772.28     1872.05     29.95 o
  -4   5   3       39.02       40.96      4.80 o
  -3   5   3    12202.39    11927.09     78.58 o
  -2   5   3    13795.82    14134.51     86.95 o
  -1   5   3        1.48       -4.07      4.07 o
   0   5   3      147.06      127.04      5.98 o
   1   5   3      709.94      843.31     11.40 o
   2   5   3     2305.08     2493.69     21.28 o
   3   5   3    19680.58    19864.81    172.35 o
   4   5   3      461.24      516.75     13.22 o
   5   5   3     6177.01     6093.31     65.43 o
   6   5   3     1746.67     1664.28     50.42 o
   7   5   3       18.28       11.78      9.80 o
   8   5   3       11.35       18.65     11.88 o
   9   5   3      195.89      138.57     27.03 o
  -9   6   3      202.87      179.97     34.88 o
  -8   6   3     3703.86     3581.99     73.01 o
  -7   6   3     1267.15     1246.12     49.36 o
  -6   6   3     1424.69     1439.85     40.10 o
  -5   6   3        9.87       11.00      7.60 o
  -4   6   3     2750.08     2901.82     26.15 o
  -3   6   3      205.31      225.87      8.68 o
  -2   6   3    24954.52    25015.64    160.97 o
  -1   6   3     9058.45     9682.02     71.98 o
   0   6   3     8512.34     8293.19     61.81 o
   1   6   3     1076.37      871.63     12.44 o
   2   6   3      593.77      666.76     12.03 o
   3   6   3     2139.36     2097.15     20.41 o
   4   6   3      516.30      450.95     16.17 o
   5   6   3       54.17       26.45      9.43 o
   6   6   3      476.97      511.06     25.90 o
   7   6   3     3587.90     3494.60     75.08 o
   8   6   3      328.66      319.22     22.64 o
   9   6   3     2397.54     2289.97     67.41 o
  -9   7   3       15.80        4.45     17.85 o
  -8   7   3      119.42      110.35     19.78 o
  -7   7   3     4242.30     4202.72     77.91 o
  -6   7   3     1371.63     1390.57     40.67 o
  -5   7   3     5734.17     5692.35     59.22 o
  -4   7   3     4954.13     4917.69     40.17 o
  -3   7   3      137.17       98.39      6.92 o
  -2   7   3     2587.02     2752.25     28.30 o
  -1   7   3       79.77      136.40      7.99 o
   0   7   3      617.46      733.93     13.39 o
   1   7   3     4045.01     4023.95     32.05 o
   2   7   3     3240.91     3285.33     32.00 o
   3   7   3      170.84      211.38      6.85 o
   4   7   3    11703.85    11651.91    117.92 o
   5   7   3     5244.39     5334.07     96.01 o
   6   7   3      256.48      237.65     34.27 o
   7   7   3      463.04      461.17     42.93 o
   8   7   3       31.44        7.06     16.53 o
   9   7   3      233.90      194.36     26.00 o
  -8   8   3      164.16      125.33     21.16 o
  -7   8   3        2.00       -6.73     13.88 o
  -6   8   3        0.18       17.28     14.60 o
  -5   8   3        0.21       -5.72      5.72 o
  -4   8   3     2892.96     3093.77     36.61 o
  -3   8   3     4444.90     4359.39     39.05 o
  -2   8   3       13.41       14.22      5.17 o
  -1   8   3    11808.62    11693.61     88.13 o
   0   8   3     6999.57     7256.45     56.88 o
   1   8   3      762.51      822.82     13.70 o
   2   8   3      636.02      651.02     14.25 o
   3   8   3     3025.35     3040.01     28.63 o
   4   8   3       53.55       58.32      8.82 o
   5   8   3    22036.66    21344.57    302.54 o
   6   8   3     1583.29     1777.36     58.13 o
   7   8   3     1633.24     1640.90     57.90 o
   8   8   3     1564.95     1531.67     57.14 o
   9   8   3        5.80       17.93     25.61 o
  -8   9   3     2130.79     2176.32     59.21 o
  -7   9   3      156.34      198.56     23.11 o
  -6   9   3     6433.89     6304.20    100.21 o
  -5   9   3     4640.87     4710.57     48.80 o
  -4   9   3     1211.43     1253.36     22.48 o
  -3   9   3      374.03      363.41     12.62 o
  -2   9   3     1168.89     1194.85     19.61 o
  -1   9   3      400.30      408.21     13.40 o
   0   9   3    23462.80    22944.05    158.08 o
   1   9   3     3360.41     3430.79     31.83 o
   2   9   3     5506.38     5398.78     40.80 o
   3   9   3     3996.98     3904.16     36.50 o
   4   9   3       99.71       80.25      6.70 o
   5   9   3      539.88      410.52     34.43 o
   6   9   3     1122.99      973.80     48.46 o
   7   9   3       67.25       86.17     24.53 o
   8   9   3      424.68      349.05     34.41 o
   9   9   3      759.54      710.33     47.44 o
  -8  10   3       39.46       26.63     18.79 o
  -7  10   3      445.36      434.30     31.15 o
  -6  10   3       12.03       -5.43     14.43 o
  -5  10   3     5340.52     5362.05     51.46 o
  -4  10   3     1431.27     1549.84     26.25 o
  -3  10   3     1941.09     1980.48     25.50 o
  -2  10   3      589.01      603.66     15.95 o
  -1  10   3      745.36      774.67     17.73 o
   0  10   3      596.83      549.49     15.57 o
   1  10   3     2351.88     2393.40     27.52 o
   2  10   3       54.70       65.27      5.49 o
   3  10   3     4282.86     4303.31     42.74 o
   4  10   3     2870.22     2898.30     39.54 o
   5  10   3      588.39      729.75    108.94 o
   6  10   3     2935.25     2993.81    172.07 o
   7  10   3      916.94     1036.70     53.82 o
   8  10   3      122.29      108.13     25.22 o
  -7  11   3      884.93      823.39     42.07 o
  -6  11   3      194.38      173.82     22.30 o
  -5  11   3       10.02       -6.94      7.86 o
  -4  11   3      181.00      165.05     13.12 o
  -3  11   3      435.63      429.32     13.53 o
  -2  11   3     4355.72     4322.41     43.67 o
  -1  11   3     2786.02     2782.10     36.27 o
   0  11   3      552.22      521.37     16.13 o
   1  11   3     8435.63     8513.77     66.51 o
   2  11   3      706.51      752.28     17.13 o
   3  11   3      634.25      597.52     17.64 o
   4  11   3      223.16      208.01     11.44 o
   5  11   3     1720.71     1710.10     67.34 o
   6  11   3       50.66       42.20     21.43 o
   7  11   3     7543.02     7606.58    170.88 o
   8  11   3      990.71     1045.53     94.51 o
  -7  12   3     1630.03     1596.06     52.40 o
  -6  12   3     2787.01     2725.55     51.71 o
  -5  12   3      925.22      918.37     26.84 o
  -4  12   3     3081.83     3022.98     45.81 o
  -3  12   3     4042.91     4054.46     46.02 o
  -2  12   3       61.86       48.59      8.36 o
  -1  12   3       39.79       32.42      7.75 o
   0  12   3     1297.13     1321.83     26.39 o
   1  12   3      120.22      127.42      9.43 o
   2  12   3     9401.87     9398.24     77.72 o
   3  12   3      435.35      426.67     16.37 o
   4  12   3      446.25      447.48     17.03 o
   5  12   3      658.36      608.23     48.43 o
   6  12   3      568.02      621.99     49.45 o
   7  12   3       50.58       40.76     35.71 o
   8  12   3     1108.84     1130.25     63.51 o
  -7  13   3        0.03       18.55     18.59 o
  -6  13   3      406.41      407.16     22.82 o
  -5  13   3      381.54      383.12     18.08 o
  -4  13   3       80.78       69.43     12.18 o
  -3  13   3     6807.91     6605.87     65.94 o
  -2  13   3      252.35      276.80     13.87 o
  -1  13   3     6558.32     6377.68     64.19 o
   0  13   3     1171.26     1257.35     30.57 o
   1  13   3      454.55      448.39     16.07 o
   2  13   3       36.60       17.96      7.96 o
   3  13   3     2617.03     2569.76     40.05 o
   4  13   3      166.40      145.29     11.55 o
   5  13   3     2301.26     2336.76     57.20 o
   6  13   3      292.02      311.27     39.78 o
   7  13   3       12.47       18.40     26.33 o
  -6  14   3      631.63      604.22     25.74 o
  -5  14   3      318.61      305.89     18.63 o
  -4  14   3        3.59        1.50     10.52 o
  -3  14   3       28.04       14.49      8.75 o
  -2  14   3     2912.19     2846.16     42.11 o
  -1  14   3        0.95        4.83      8.41 o
   0  14   3     8850.73     8722.93     76.23 o
   1  14   3     4266.70     4333.65     48.60 o
   2  14   3     1112.96     1165.60     36.27 o
   3  14   3     3685.24     3681.81     54.43 o
   4  14   3      588.13      577.11     24.09 o
   5  14   3        2.62       -3.01      9.83 o
   6  14   3      211.16      215.76     36.72 o
   7  14   3      281.33      286.60     55.19 o
  -5  15   3     1707.42     1600.67     38.13 o
  -4  15   3     1169.20     1140.41     43.94 o
  -3  15   3      781.55      764.63     30.29 o
  -2  15   3     1612.12     1590.57     36.86 o
  -1  15   3     1156.58     1093.81     27.76 o
   0  15   3       34.58       33.28      9.20 o
   1  15   3      413.54      396.01     17.18 o
   2  15   3      327.37      328.21     16.59 o
   3  15   3        0.25        3.91     10.24 o
   4  15   3     4930.94     4909.15     60.98 o
   5  15   3     1488.02     1532.01     33.99 o
   6  15   3      513.31      489.23     52.80 o
  -5  16   3       66.06       73.11     15.10 o
  -4  16   3     1046.81     1061.98     46.87 o
  -3  16   3      606.00      586.20     28.41 o
  -2  16   3       71.72       70.60     11.69 o
  -1  16   3     5689.10     5603.20     61.96 o
   0  16   3     1579.73     1567.09     30.35 o
   1  16   3     1301.70     1287.58     28.62 o
   2  16   3      414.87      421.06     19.44 o
   3  16   3        5.94      -10.53     10.53 o
   4  16   3      127.92      130.30     14.85 o
   5  16   3     3411.43     3369.45     56.25 o
   6  16   3       56.33       23.09     29.08 o
  -4  17   3     1227.04     1204.10     37.13 o
  -3  17   3      414.50      350.70     21.91 o
  -2  17   3       38.97       19.53     13.79 o
  -1  17   3       92.37       80.11     12.99 o
   0  17   3     1740.84     1659.40     37.97 o
   1  17   3       96.61       93.79     13.09 o
   2  17   3     1386.01     1342.17     31.47 o
   3  17   3      908.56      872.25     31.91 o
   4  17   3       61.56       67.27     14.40 o
   5  17   3      517.17      500.06     26.08 o
  -3  18   3     2197.20     2298.20     45.41 o
  -2  18   3      863.08      799.05     27.36 o
  -1  18   3      242.71      228.65     17.66 o
   0  18   3      764.40      713.94     27.29 o
   1  18   3      250.01      214.00     18.09 o
   2  18   3      140.40       94.46     16.31 o
   3  18   3     1063.39     1049.20     35.82 o
   4  18   3      151.34      129.72     17.64 o
  -1  19   3      359.50      357.67     21.27 o
   0  19   3       18.82       24.70     12.46 o
   1  19   3     3676.20     3707.47     59.01 o
   2  19   3      882.20      780.97     33.52 o
  -3 -18   4        0.44       -8.82     13.96 o
  -2 -18   4       55.37       39.51     13.54 o
  -1 -18   4     3048.09     2965.30     52.28 o
   0 -18   4        0.03       -0.40     12.90 o
   1 -18   4     1898.65     1978.49     48.09 o
   2 -18   4      968.76      946.66     37.31 o
  -4 -17   4      709.17      729.15     29.63 o
  -3 -17   4      818.10      877.38     35.52 o
  -2 -17   4      239.18      270.26     18.45 o
  -1 -17   4      290.88      291.58     20.01 o
   0 -17   4       46.27       62.55     14.19 o
   1 -17   4      103.87       66.78     13.82 o
   2 -17   4     1608.15     1510.30     35.28 o
   3 -17   4     1803.96     1739.51     42.62 o
  -5 -16   4       53.17       57.00     14.30 o
  -4 -16   4       16.75       41.71     12.77 o
  -3 -16   4     3282.37     3317.02     60.39 o
  -2 -16   4     1249.79     1223.37     44.86 o
  -1 -16   4      849.05      915.90     27.04 o
   0 -16   4     4953.17     4877.41     69.99 o
   1 -16   4       58.36       44.41     12.56 o
   2 -16   4        0.73       -3.22      9.48 o
   3 -16   4       29.61       22.80     12.56 o
   4 -16   4      468.81      458.20     22.97 o
  -6 -15   4        0.47        9.83     14.35 o
  -5 -15   4     2935.13     3000.26     51.78 o
  -4 -15   4      477.99      410.17     21.46 o
  -3 -15   4       33.19       16.27     12.76 o
  -2 -15   4      441.74      488.39     21.41 o
  -1 -15   4      838.44      881.91     28.20 o
   0 -15   4     1252.69     1345.61     33.23 o
   1 -15   4     7052.45     7192.87     81.93 o
   2 -15   4       49.43       47.32     11.13 o
   3 -15   4     1038.74      990.29     30.94 o
   4 -15   4     1455.97     1511.95     40.29 o
   5 -15   4       56.06       37.07     13.20 o
  -6 -14   4        0.22      -22.99     24.03 o
  -5 -14   4      890.49      883.01     30.95 o
  -4 -14   4     3037.48     2895.49     48.82 o
  -3 -14   4      117.97       99.78     13.87 o
  -2 -14   4     1052.01     1042.11     29.46 o
  -1 -14   4      185.45      163.22     14.90 o
   0 -14   4      149.53      151.87     14.55 o
   1 -14   4        1.72       -8.89      8.89 o
   2 -14   4      218.78      225.34     15.16 o
   3 -14   4     1384.87     1336.23     31.58 o
   4 -14   4     1639.52     1580.11     33.85 o
   5 -14   4      534.90      490.90     23.46 o
   6 -14   4      592.23      533.46     56.80 o
  -7 -13   4      903.96      972.09     70.13 o
  -6 -13   4      354.55      327.28     42.85 o
  -5 -13   4      166.80      150.63     12.26 o
  -4 -13   4      190.90      179.52     15.86 o
  -3 -13   4     1168.92     1244.91     33.88 o
  -2 -13   4       22.04       17.05      8.57 o
  -1 -13   4     4164.13     4118.41     55.38 o
   0 -13   4     6161.76     6026.63     60.80 o
   1 -13   4       50.06       54.24      9.47 o
   2 -13   4     7787.58     7539.05     78.49 o
   3 -13   4     1637.02     1506.40     32.12 o
   4 -13   4       29.48        6.89      9.74 o
   5 -13   4       98.69      102.44     13.41 o
   6 -13   4      167.01      150.72     43.69 o
  -7 -12   4        5.07      -22.66     22.66 o
  -6 -12   4      972.92      983.77     66.06 o
  -5 -12   4     1737.02     1720.19     31.16 o
  -4 -12   4        3.04       15.16      8.99 o
  -3 -12   4     6296.00     6159.65     69.68 o
  -2 -12   4      565.92      599.28     18.73 o
  -1 -12   4       44.99       52.90      9.54 o
   0 -12   4       22.07       26.24      9.26 o
   1 -12   4     2564.05     2534.51     35.62 o
   2 -12   4     1205.86     1218.80     25.58 o
   3 -12   4     5003.40     4972.22     56.22 o
   4 -12   4       45.25       36.12      9.04 o
   5 -12   4      335.97      317.12     17.09 o
   6 -12   4     1920.48     1819.24     66.92 o
   7 -12   4      186.75      154.00     35.23 o
  -8 -11   4     1004.83     1005.75     68.60 o
  -7 -11   4      167.09      161.10     34.27 o
  -6 -11   4      165.87      132.51     31.37 o
  -5 -11   4      880.86      873.64     24.70 o
  -4 -11   4       97.63       93.93     11.56 o
  -3 -11   4     3721.71     3699.68     45.97 o
  -2 -11   4     9260.85     8972.63     84.27 o
  -1 -11   4       20.34       19.73      8.14 o
   0 -11   4      158.55      124.50     11.32 o
   1 -11   4      389.47      376.58     14.45 o
   2 -11   4       97.86      104.90      9.30 o
   3 -11   4     2282.66     2190.81     28.51 o
   4 -11   4      475.74      473.22     15.94 o
   5 -11   4     1169.96     1184.34     29.54 o
   6 -11   4     1371.50     1380.32     42.59 o
   7 -11   4     2549.53     2425.56     67.79 o
  -8 -10   4      677.02      714.10     59.21 o
  -7 -10   4     3627.55     3539.71    122.84 o
  -6 -10   4      112.39      119.60     23.09 o
  -5 -10   4      980.34      997.71     40.32 o
  -4 -10   4       20.79       17.42      8.04 o
  -3 -10   4        2.32        4.38      6.58 o
  -2 -10   4        2.16        0.74      6.78 o
  -1 -10   4     4361.19     4280.40     42.47 o
   0 -10   4     1242.18     1219.17     22.49 o
   1 -10   4      981.32     1095.23     17.65 o
   2 -10   4     5507.16     5579.66     48.82 o
   3 -10   4       66.08       71.35      7.48 o
   4 -10   4     4912.09     4887.58     46.94 o
   5 -10   4        0.34       -8.53      8.53 o
   6 -10   4        3.10       -5.16     13.30 o
   7 -10   4      337.86      418.20     29.14 o
   8 -10   4      431.73      413.07     34.88 o
  -8  -9   4      250.01      292.34     32.21 o
  -7  -9   4        6.86      -17.17     17.17 o
  -6  -9   4      674.28      706.59     42.27 o
  -5  -9   4      135.50      125.43      9.38 o
  -4  -9   4     2567.59     2604.26     32.31 o
  -3  -9   4     3447.31     3452.66     37.50 o
  -2  -9   4        0.53        4.21      5.73 o
  -1  -9   4     6187.58     6101.06     50.77 o
   0  -9   4     1033.59     1042.30     18.68 o
   1  -9   4     2229.50     2245.07     25.38 o
   2  -9   4      928.67     1068.91     15.04 o
   3  -9   4      289.59      311.24     10.46 o
   4  -9   4     4172.56     4250.32     40.88 o
   5  -9   4     8088.89     7980.35    108.35 o
   6  -9   4       12.02       25.48     13.11 o
   7  -9   4      121.25      105.40     18.64 o
   8  -9   4      114.30      111.36     22.51 o
  -9  -8   4     1533.72     1445.19     64.18 o
  -8  -8   4      129.29      145.30     23.07 o
  -7  -8   4      142.40      112.60     20.35 o
  -6  -8   4     4172.26     4024.64     80.30 o
  -5  -8   4       93.47       86.36      8.02 o
  -4  -8   4       97.97      100.67      7.38 o
  -3  -8   4     2994.10     3108.51     33.16 o
  -2  -8   4     3146.29     3324.60     34.15 o
  -1  -8   4     4659.50     4584.18     41.56 o
   0  -8   4    23740.88    23542.03    155.14 o
   1  -8   4      906.95      937.32     15.20 o
   2  -8   4      825.73      821.14     16.58 o
   3  -8   4      104.95      120.26      6.92 o
   4  -8   4      530.80      496.22     11.79 o
   5  -8   4     1181.94     1201.35     34.76 o
   6  -8   4     2885.12     2862.83     57.20 o
   7  -8   4      148.97      180.69     24.35 o
   8  -8   4      970.54     1011.77     44.06 o
  -9  -7   4        1.37       27.44     20.41 o
  -8  -7   4     1718.31     1760.42     54.74 o
  -7  -7   4     1614.74     1626.75     78.72 o
  -6  -7   4     2164.89     2131.55     54.05 o
  -5  -7   4    15847.60    15354.00    139.32 o
  -4  -7   4        8.44       16.36      4.70 o
  -3  -7   4      527.09      481.90     12.50 o
  -2  -7   4     2510.40     2593.38     26.39 o
  -1  -7   4     1595.80     1677.58     20.48 o
   0  -7   4     1911.11     1906.02     22.91 o
   1  -7   4     6754.39     6901.73     51.74 o
   2  -7   4      263.72      221.56      6.21 o
   3  -7   4     7490.71     7858.90     52.93 o
   4  -7   4     2384.48     2451.58     24.83 o
   5  -7   4      619.81      617.83     24.76 o
   6  -7   4     3600.03     3830.32     66.51 o
   7  -7   4      248.03      253.67     21.98 o
   8  -7   4      334.10      299.89     27.07 o
   9  -7   4      264.37      189.53     25.77 o
  -9  -6   4      152.43      158.28     23.80 o
  -8  -6   4      208.23      271.64     26.27 o
  -7  -6   4       71.97       59.79     16.53 o
  -6  -6   4       16.19        4.95     11.95 o
  -5  -6   4      297.32      312.36     17.72 o
  -4  -6   4     3947.22     3924.73     31.50 o
  -3  -6   4     2384.20     2465.45     24.87 o
  -2  -6   4     2359.71     2294.17     23.50 o
  -1  -6   4     4225.95     4283.66     34.75 o
   0  -6   4       34.82       24.63      4.73 o
   1  -6   4     2771.49     2834.32     26.24 o
   2  -6   4     1355.64     1484.55     16.20 o
   3  -6   4      440.69      417.94      9.15 o
   4  -6   4     4643.63     4931.52     50.47 o
   5  -6   4     2917.88     2862.57     47.29 o
   6  -6   4     4156.14     4248.19     68.79 o
   7  -6   4     7348.11     7396.66    105.01 o
   8  -6   4        8.50        3.67     16.87 o
   9  -6   4      202.68      194.20     24.32 o
  -9  -5   4     1170.25     1244.56     49.19 o
  -8  -5   4      930.45      938.87     40.56 o
  -7  -5   4     3362.51     3368.83     71.29 o
  -6  -5   4     1276.68     1378.53     41.80 o
  -5  -5   4      373.96      327.96     16.40 o
  -4  -5   4     5385.28     5173.05     41.38 o
  -3  -5   4     2118.32     2347.80     22.26 o
  -2  -5   4     1901.95     2032.71     19.90 o
  -1  -5   4    20851.28    21695.55    140.48 o
   0  -5   4     5377.17     5161.20     39.52 o
   1  -5   4    22274.60    23264.77    141.47 o
   2  -5   4    28758.22    28327.87    159.25 o
   3  -5   4      253.75      288.72      6.42 o
   4  -5   4     2814.38     2798.10     36.29 o
   5  -5   4      188.14      170.26     13.85 o
   6  -5   4        5.58       -4.26      9.13 o
   7  -5   4      736.01      753.76     33.59 o
   8  -5   4     2206.32     2169.49     59.67 o
   9  -5   4      212.72      208.67     22.89 o
  -9  -4   4     2593.64     2675.50     67.88 o
  -8  -4   4       10.40       -0.10     14.78 o
  -7  -4   4      184.20      142.50     19.49 o
  -6  -4   4     2680.55     2701.21     52.20 o
  -5  -4   4     1191.47     1220.59     26.11 o
  -4  -4   4       51.53       42.19      4.93 o
  -3  -4   4    10966.05    10523.88     65.10 o
  -2  -4   4       66.71       80.93      4.67 o
  -1  -4   4        3.82        4.57      3.62 o
   0  -4   4        2.93        3.15      3.95 o
   1  -4   4       84.43       42.60      3.86 o
   2  -4   4     7450.16     7790.45     47.01 o
   3  -4   4     7433.76     7358.52     53.46 o
   4  -4   4      435.82      492.35     12.56 o
   5  -4   4     1468.70     1499.19     27.80 o
   6  -4   4     2890.79     2830.33     51.18 o
   7  -4   4      151.17      187.85     29.37 o
   8  -4   4       78.76       35.24     23.53 o
   9  -4   4       67.17       65.05     18.33 o
  -9  -3   4      173.26      183.93     24.63 o
  -8  -3   4     6410.57     6428.54    132.04 o
  -7  -3   4      479.48      524.40     26.79 o
  -6  -3   4     1428.28     1308.81     34.89 o
  -5  -3   4        0.46       -6.21      6.21 o
  -4  -3   4      288.03      303.99     10.92 o
  -3  -3   4     2559.01     2396.84     19.36 o
  -2  -3   4     7570.75     7464.78     45.83 o
  -1  -3   4    13422.98    13667.74     83.64 o
   0  -3   4    23836.66    23294.95    201.87 o
   1  -3   4     3638.76     3604.96     26.86 o
   2  -3   4      312.21      294.36      5.82 o
   3  -3   4      185.73      166.96      6.64 o
   4  -3   4     1266.31     1265.68     19.03 o
   5  -3   4     2157.51     2333.46     32.64 o
   6  -3   4     7305.03     7178.68     94.78 o
   7  -3   4      112.60       69.99     16.66 o
   8  -3   4     4073.90     4045.08     73.30 o
   9  -3   4     4331.34     4218.33     96.94 o
  -9  -2   4       27.29      -15.52     15.52 o
  -8  -2   4      220.23      213.35     28.89 o
  -7  -2   4     3053.11     3099.61     53.80 o
  -6  -2   4        2.19       -5.93      9.33 o
  -5  -2   4     4950.58     5021.14     51.81 o
  -4  -2   4     2885.55     2837.00     35.80 o
  -3  -2   4        3.16        3.07      2.97 o
  -2  -2   4     4584.76     4708.74     33.35 o
  -1  -2   4     3019.41     3141.35     24.58 o
   0  -2   4     2137.71     2207.50     22.64 o
   1  -2   4    13053.21    13047.14     74.19 o
   2  -2   4    16035.38    15832.47     95.95 o
   3  -2   4     1133.01     1143.46     16.68 o
   4  -2   4    17908.76    18037.25    158.71 o
   5  -2   4      583.70      607.85     14.31 o
   6  -2   4        0.99       17.58      8.99 o
   7  -2   4       27.96        4.58      9.60 o
   8  -2   4       98.02       98.02     13.91 o
   9  -2   4     2315.46     2124.50    102.33 o
  -9  -1   4      845.60      939.37     41.67 o
  -8  -1   4      365.30      355.71     24.87 o
  -7  -1   4     1605.26     1568.29     36.59 o
  -6  -1   4      507.70      510.81     22.00 o
  -5  -1   4     1261.26     1186.49     20.11 o
  -4  -1   4     5127.02     4893.12     49.71 o
  -3  -1   4     4014.36     4078.15     28.63 o
  -2  -1   4     7643.61     7641.78     50.58 o
  -1  -1   4    19966.46    19735.79    115.10 o
   0  -1   4     2812.35     3069.00     23.51 o
   1  -1   4     6432.54     6624.51     45.81 o
   2  -1   4      358.20      383.78      8.54 o
   3  -1   4      203.93      175.66      6.53 o
   4  -1   4     6792.27     6564.47     89.24 o
   5  -1   4     7862.82     7953.07    138.52 o
   6  -1   4      950.53     1045.64     70.29 o
   7  -1   4     3268.18     3266.88     61.96 o
   8  -1   4      755.70      648.66     23.29 o
   9  -1   4        4.22        1.32     15.47 o
  -9   0   4     1403.62     1439.55     49.65 o
  -8   0   4      561.61      589.18     30.74 o
  -7   0   4      444.66      475.20     24.81 o
  -6   0   4    10813.16    10763.81    120.56 o
  -5   0   4       45.89       63.13      7.69 o
  -4   0   4      101.25      100.91      7.70 o
  -3   0   4     2811.67     2806.12     22.34 o
  -2   0   4     2311.21     2237.05     18.60 o
  -1   0   4     3060.02     2933.62     22.72 o
   0   0   4    31293.38    31141.86    188.92 o
   1   0   4     5684.00     6009.55     36.84 o
   2   0   4     7953.54     7964.69     70.25 o
   3   0   4     3960.83     3831.08     70.51 o
   4   0   4        3.81      -10.82     10.82 o
   5   0   4      148.19      133.21     36.84 o
   6   0   4      254.72      278.87     60.63 o
   7   0   4      669.12      742.58     47.46 o
   8   0   4      821.16      909.07     68.15 o
   9   0   4     2415.61     2415.17    124.81 o
  -9   1   4     1197.94     1094.02     36.77 o
  -8   1   4       35.18       56.53     15.82 o
  -7   1   4       35.34       33.17     12.58 o
  -6   1   4     1753.31     1896.70     37.56 o
  -5   1   4     8627.99     8346.57     75.63 o
  -4   1   4        5.85       15.53      5.60 o
  -3   1   4     1284.51     1000.61     11.15 o
  -2   1   4    13312.36    13287.15     89.36 o
  -1   1   4     3176.85     3365.68     25.53 o
   0   1   4     6241.42     6161.08     42.49 o
   1   1   4     9770.07    10276.63     62.48 o
   2   1   4     3615.51     3804.26     39.80 o
   3   1   4      454.79      356.49     28.93 o
   4   1   4     2327.93     2275.83     55.43 o
   5   1   4      348.65      306.80     26.84 o
   6   1   4     6875.25     6931.74    133.26 o
   7   1   4        2.05      -14.31     20.04 o
   8   1   4       27.41       13.42     25.96 o
   9   1   4       12.21       20.86     29.98 o
  10   1   4        1.96       16.66     31.89 o
  -9   2   4       73.97       57.20     18.17 o
  -8   2   4     1693.47     1728.48     49.00 o
  -7   2   4      654.52      653.66     29.86 o
  -6   2   4      412.35      465.57     20.92 o
  -5   2   4      490.57      569.38     16.42 o
  -4   2   4     1082.61     1119.44     19.74 o
  -3   2   4     1160.46     1039.68     11.95 o
  -2   2   4     3048.33     2885.55     28.16 o
  -1   2   4      928.35      910.17     11.86 o
   0   2   4    14442.27    14681.74    143.67 o
   1   2   4    10883.60    10922.33     72.25 o
   2   2   4      163.37      127.98      5.63 o
   3   2   4     4686.50     4907.08     76.08 o
   4   2   4     3327.13     3250.47     75.41 o
   5   2   4       24.56       26.91     15.12 o
   6   2   4     8194.15     7706.77    144.39 o
   7   2   4     9068.78     8975.60    302.29 o
   8   2   4      598.64      539.43     54.18 o
   9   2   4     1096.75     1065.63     78.54 o
  10   2   4      153.31      113.09     40.26 o
  -9   3   4      235.17      236.57     24.70 o
  -8   3   4      278.83      257.14     23.20 o
  -7   3   4     5099.98     5069.39     83.16 o
  -6   3   4      603.26      689.95     24.57 o
  -5   3   4     5377.43     5503.58     54.50 o
  -4   3   4    31601.08    31785.07    204.95 o
  -3   3   4     1536.98     1753.35     17.02 o
  -2   3   4      779.76      767.32     11.03 o
  -1   3   4     1084.32     1049.52     14.04 o
   0   3   4     6473.28     6767.02     58.47 o
   1   3   4     8220.13     8227.84     54.37 o
   2   3   4    24502.23    24097.93    168.98 o
   3   3   4     2283.51     2364.70     31.18 o
   4   3   4    11851.61    11566.44    114.16 o
   5   3   4      440.56      396.27     30.36 o
   6   3   4        5.01      -15.30     15.30 o
   7   3   4       12.17       -7.75     19.57 o
   8   3   4      637.03      676.21     84.05 o
   9   3   4      197.90      136.67     39.19 o
  -9   4   4     1276.89     1212.11     46.15 o
  -8   4   4       65.41       55.09     16.71 o
  -7   4   4       22.63       28.83     13.84 o
  -6   4   4      718.18      733.65     30.32 o
  -5   4   4      463.28      437.90     15.36 o
  -4   4   4     6278.40     6306.46     45.94 o
  -3   4   4    24473.98    24415.38    149.94 o
  -2   4   4     1274.76     1556.35     15.96 o
  -1   4   4      443.36      357.22     10.08 o
   0   4   4     3299.11     3303.95     39.24 o
   1   4   4     2904.28     3040.14     23.67 o
   2   4   4      404.37      356.59      7.51 o
   3   4   4        2.00        3.29      4.43 o
   4   4   4     3080.85     3090.31     40.35 o
   5   4   4     4052.18     4241.49     49.09 o
   6   4   4     2387.04     2214.00     32.95 o
   7   4   4      575.51      553.34     28.28 o
   8   4   4     1601.49     1632.77     61.44 o
   9   4   4      547.62      566.32     46.77 o
  -9   5   4     1362.41     1308.70     77.05 o
  -8   5   4     3495.00     3578.35     72.82 o
  -7   5   4      401.67      395.48     26.15 o
  -6   5   4     3240.09     3159.71     60.71 o
  -5   5   4      233.41      235.94     13.12 o
  -4   5   4     1306.84     1336.95     15.42 o
  -3   5   4        6.69        6.37      4.84 o
  -2   5   4     1261.63     1361.55     16.53 o
  -1   5   4     2569.62     2368.76     22.60 o
   0   5   4    12277.52    12114.11     81.78 o
   1   5   4     8569.85     9072.66     62.47 o
   2   5   4     1542.79     1381.76     14.16 o
   3   5   4    10692.10    10678.88    116.83 o
   4   5   4      395.06      503.05     13.07 o
   5   5   4      211.20      213.02     11.67 o
   6   5   4      750.04      743.91     24.07 o
   7   5   4      704.97      772.06     31.69 o
   8   5   4     2193.50     2158.01     47.05 o
   9   5   4     2952.51     2790.38     79.91 o
  -9   6   4       73.48       45.81     19.54 o
  -8   6   4      249.52      227.40     24.65 o
  -7   6   4     1481.67     1515.90     47.60 o
  -6   6   4     1373.04     1531.31     42.47 o
  -5   6   4     3847.49     3832.11     44.06 o
  -4   6   4     6375.57     6102.08     44.78 o
  -3   6   4     1664.56     1737.08     22.48 o
  -2   6   4    14763.84    14244.43     97.62 o
  -1   6   4      770.63      725.89     12.50 o
   0   6   4        8.32        5.01      4.18 o
   1   6   4     3488.54     3839.96     36.36 o
   2   6   4     6287.15     6623.30     50.59 o
   3   6   4     5875.02     5689.75     48.81 o
   4   6   4    16207.79    15698.79    153.07 o
   5   6   4      240.90      204.14     14.73 o
   6   6   4      804.90      744.47     29.67 o
   7   6   4      900.87      899.67     35.94 o
   8   6   4        0.56        9.73     13.45 o
   9   6   4     1405.10     1320.25     67.82 o
  -8   7   4       25.57       -7.09     15.21 o
  -7   7   4     4849.54     4825.76     85.72 o
  -6   7   4       15.63        8.12     13.22 o
  -5   7   4      590.29      591.04     14.84 o
  -4   7   4      411.80      478.55     13.49 o
  -3   7   4      178.87      186.55      9.34 o
  -2   7   4     6985.03     7070.37     56.74 o
  -1   7   4     5787.34     5515.14     45.65 o
   0   7   4     2065.73     2236.13     23.44 o
   1   7   4     1170.92     1037.88     14.54 o
   2   7   4     1148.09     1342.53     17.77 o
   3   7   4        4.62       -3.32      3.32 o
   4   7   4     1829.25     1846.63     39.82 o
   5   7   4       54.42       99.26     15.54 o
   6   7   4     2901.68     2773.94     63.00 o
   7   7   4     1625.91     1681.43     53.82 o
   8   7   4      959.50     1101.72     44.64 o
   9   7   4      737.18      849.41     56.27 o
  -8   8   4      108.88      104.18     20.84 o
  -7   8   4     1640.15     1623.17     48.77 o
  -6   8   4     9211.60     9274.55    151.32 o
  -5   8   4      811.82      790.67     18.37 o
  -4   8   4     3548.20     3737.29     40.79 o
  -3   8   4      229.31      226.49     10.64 o
  -2   8   4       43.21       34.37      5.99 o
  -1   8   4     4613.84     4640.65     43.36 o
   0   8   4     8521.12     8502.72     67.79 o
   1   8   4     3912.45     3793.21     42.41 o
   2   8   4    12606.78    12387.69     90.14 o
   3   8   4     3056.72     3028.28     27.50 o
   4   8   4      938.93      924.97     24.42 o
   5   8   4     4603.41     4561.11     89.75 o
   6   8   4      178.11      189.14     20.95 o
   7   8   4      848.92      750.74     39.78 o
   8   8   4      372.94      409.20     62.41 o
   9   8   4     1008.78      986.46     56.63 o
  -8   9   4      125.46      129.83     22.56 o
  -7   9   4      414.52      397.62     29.77 o
  -6   9   4       31.19        7.49     15.64 o
  -5   9   4     1093.50     1075.59     20.60 o
  -4   9   4      969.78      978.50     21.74 o
  -3   9   4     3444.11     3650.25     36.10 o
  -2   9   4     2970.12     2874.53     32.09 o
  -1   9   4     2428.27     2458.32     29.80 o
   0   9   4     6991.29     6826.36     58.00 o
   1   9   4      689.84      720.08     13.65 o
   2   9   4      107.03      115.56      6.63 o
   3   9   4      483.53      549.13     11.91 o
   4   9   4     2937.62     2789.03     38.15 o
   5   9   4     2405.64     2463.47     63.02 o
   6   9   4     5646.32     5881.75    130.30 o
   7   9   4       54.99       49.08     19.60 o
   8   9   4        1.32        9.64     18.76 o
   9   9   4       68.27      139.67     27.05 o
  -8  10   4     1675.39     1617.62     54.91 o
  -7  10   4     1097.91     1101.56     46.35 o
  -6  10   4       66.38       67.91     18.06 o
  -5  10   4     1356.44     1320.14     24.41 o
  -4  10   4       48.34       61.76      9.33 o
  -3  10   4      455.30      493.52     14.12 o
  -2  10   4     2845.90     2786.21     32.69 o
  -1  10   4      435.55      426.51     13.83 o
   0  10   4    12477.57    12270.83     87.61 o
   1  10   4    19083.49    19249.56    126.51 o
   2  10   4       24.37       23.99      4.61 o
   3  10   4     1291.78     1325.48     22.54 o
   4  10   4       25.31       12.29      6.90 o
   5  10   4      114.54       99.18     29.58 o
   6  10   4     1612.52     1717.66     65.80 o
   7  10   4     1695.04     1742.90     86.21 o
   8  10   4     1202.66     1263.00     57.89 o
  -7  11   4      457.76      515.44     34.60 o
  -6  11   4      372.27      352.57     20.29 o
  -5  11   4     2681.57     2696.94     37.05 o
  -4  11   4     9406.98     9395.82     89.28 o
  -3  11   4     1193.66     1102.62     19.94 o
  -2  11   4     2563.87     2531.70     35.29 o
  -1  11   4       35.58       31.24      7.38 o
   0  11   4      420.15      412.82     14.74 o
   1  11   4     2503.99     2468.55     30.30 o
   2  11   4     6059.48     5942.39     55.03 o
   3  11   4      294.60      277.57     12.10 o
   4  11   4      819.10      842.88     18.20 o
   5  11   4      874.53      800.22     64.21 o
   6  11   4      293.03      258.84     35.71 o
   7  11   4      463.28      440.22     43.56 o
   8  11   4       87.78       72.69     25.67 o
  -7  12   4      310.39      319.15     43.67 o
  -6  12   4      412.82      365.82     19.19 o
  -5  12   4      937.22      930.15     24.85 o
  -4  12   4     2663.16     2632.37     42.90 o
  -3  12   4      611.92      638.63     19.29 o
  -2  12   4     1761.92     1876.84     30.63 o
  -1  12   4     1729.26     1823.97     29.56 o
   0  12   4     1588.81     1682.77     25.86 o
   1  12   4       50.50       51.13      8.27 o
   2  12   4     2702.44     2633.59     32.72 o
   3  12   4      125.24      115.82     11.03 o
   4  12   4      742.84      790.48     20.03 o
   5  12   4      132.77      183.76     31.12 o
   6  12   4      541.45      577.88     47.37 o
   7  12   4     2231.13     2251.65     84.66 o
   8  12   4     2239.57     2247.98    113.63 o
  -6  13   4     1498.89     1448.04     31.56 o
  -5  13   4      741.80      720.24     26.26 o
  -4  13   4       22.81        5.29     10.10 o
  -3  13   4      544.95      562.37     20.42 o
  -2  13   4       52.40       49.66      8.43 o
  -1  13   4      910.66      863.66     21.67 o
   0  13   4     1556.14     1619.25     26.69 o
   1  13   4       37.41       40.98      9.67 o
   2  13   4     6225.43     6176.05     63.62 o
   3  13   4     8175.62     8179.56     83.79 o
   4  13   4      447.25      434.03     17.02 o
   5  13   4       81.79       58.47     28.50 o
   6  13   4        0.15      -21.13     21.13 o
   7  13   4      456.16      512.48     48.94 o
  -6  14   4      309.36      302.50     18.57 o
  -5  14   4     1584.24     1614.28     35.10 o
  -4  14   4     1573.26     1670.01     36.34 o
  -3  14   4     2822.07     2792.54     41.21 o
  -2  14   4    10388.15    10387.56     86.61 o
  -1  14   4       18.36       10.02      8.42 o
   0  14   4      785.73      806.35     22.74 o
   1  14   4        5.31       -7.81      7.81 o
   2  14   4       76.40       64.35      9.45 o
   3  14   4     2435.05     2307.59     41.61 o
   4  14   4     3811.43     3795.57     49.56 o
   5  14   4     2189.66     2183.69     75.18 o
   6  14   4     1265.88     1267.69     68.09 o
   7  14   4      748.89      781.03     61.11 o
  -5  15   4      133.33      120.47     16.11 o
  -4  15   4       45.37       32.80     12.26 o
  -3  15   4        1.54       -8.80      8.80 o
  -2  15   4     1204.08     1189.83     28.76 o
  -1  15   4     3358.97     3357.31     44.94 o
   0  15   4     1039.38     1045.92     26.55 o
   1  15   4     1642.91     1637.26     31.16 o
   2  15   4      127.75      120.98     11.86 o
   3  15   4        1.63       -7.99     10.11 o
   4  15   4      110.52       48.94     12.96 o
   5  15   4       93.48       92.07     12.58 o
   6  15   4      881.52      846.18     64.76 o
  -5  16   4      515.85      562.20     25.87 o
  -4  16   4     2811.27     2757.78     68.85 o
  -3  16   4     1005.85     1056.62     32.87 o
  -2  16   4      138.03      134.69     12.91 o
  -1  16   4      889.50      819.34     25.16 o
   0  16   4       75.61       51.42     10.56 o
   1  16   4      711.91      770.22     25.72 o
   2  16   4     1595.69     1545.79     31.89 o
   3  16   4      663.45      686.67     27.67 o
   4  16   4      719.98      731.26     28.59 o
   5  16   4     3443.64     3476.72     56.29 o
   6  16   4       25.40       28.17     34.27 o
  -4  17   4      291.79      243.36     18.62 o
  -3  17   4     1163.05     1096.24     33.82 o
  -2  17   4      607.54      667.84     24.69 o
  -1  17   4      521.77      476.36     21.64 o
   0  17   4     3802.44     3973.86     53.51 o
   1  17   4       41.48       29.98     11.25 o
   2  17   4       24.11        5.22     12.83 o
   3  17   4       14.36       17.17     12.33 o
   4  17   4      180.45      174.99     17.46 o
   5  17   4     1481.97     1464.08     42.99 o
  -3  18   4        0.53      -12.20     12.20 o
  -2  18   4      104.47       70.46     13.48 o
  -1  18   4       66.07       95.99     13.97 o
   0  18   4     1780.39     1776.19     39.71 o
   1  18   4     1739.63     1752.88     38.52 o
   2  18   4     2052.32     2091.86     52.35 o
   3  18   4     1886.41     1829.97     42.73 o
   4  18   4       97.07      115.31     16.90 o
  -1  19   4      303.11      293.81     21.90 o
   0  19   4       11.62       23.70     12.73 o
   1  19   4       24.01       12.19     13.89 o
   2  19   4      462.51      464.79     26.71 o
  -2 -18   5     1925.37     2053.79     61.34 o
  -1 -18   5      975.79      913.90     32.80 o
   0 -18   5      155.07      221.64     21.13 o
   1 -18   5      134.78      137.96     19.14 o
   2 -18   5      556.11      591.91     32.90 o
  -4 -17   5      571.98      643.13     29.55 o
  -3 -17   5      679.37      633.41     32.52 o
  -2 -17   5        8.48       10.01     11.66 o
  -1 -17   5     4522.65     4648.38     65.94 o
   0 -17   5     1244.87     1251.43     36.41 o
   1 -17   5      888.68      903.99     31.19 o
   2 -17   5      484.67      499.53     27.75 o
   3 -17   5       42.43       28.01     13.66 o
  -5 -16   5     1308.73     1347.21     36.99 o
  -4 -16   5      644.05      634.11     29.66 o
  -3 -16   5        6.68       27.73     14.20 o
  -2 -16   5      137.54       89.90     13.82 o
  -1 -16   5        0.01       -3.11     10.92 o
   0 -16   5      496.80      460.85     26.71 o
   1 -16   5      271.74      288.52     19.04 o
   2 -16   5      401.58      373.33     18.76 o
   3 -16   5     2600.54     2482.56     61.24 o
   4 -16   5      443.16      402.96     23.46 o
  -6 -15   5        5.15       -0.21     13.30 o
  -5 -15   5      255.09      230.33     18.95 o
  -4 -15   5      556.68      638.94     30.51 o
  -3 -15   5      716.45      747.47     31.11 o
  -2 -15   5     2601.39     2591.17     43.82 o
  -1 -15   5     1233.82     1296.79     32.88 o
   0 -15   5     1372.71     1372.45     33.83 o
   1 -15   5     1066.17     1066.85     29.11 o
   2 -15   5      365.14      375.48     19.09 o
   3 -15   5      674.07      665.58     26.30 o
   4 -15   5      508.78      479.07     22.80 o
   5 -15   5      232.61      246.94     19.78 o
  -6 -14   5      137.27       91.89     18.73 o
  -5 -14   5      936.59      937.37     26.96 o
  -4 -14   5     1055.29     1112.35     35.85 o
  -3 -14   5      405.41      386.76     21.42 o
  -2 -14   5      816.27      757.21     24.92 o
  -1 -14   5     1981.86     1955.50     42.16 o
   0 -14   5        2.55       -4.82      8.33 o
   1 -14   5     8026.19     7821.81     77.85 o
   2 -14   5     1527.26     1464.63     29.55 o
   3 -14   5      236.26      221.67     16.68 o
   4 -14   5      153.78      155.67     14.69 o
   5 -14   5       29.65        8.68     12.74 o
   6 -14   5        5.87      -24.09     24.09 o
  -7 -13   5      484.59      431.98     50.31 o
  -6 -13   5     1499.41     1558.06     78.30 o
  -5 -13   5        2.37        4.54      9.29 o
  -4 -13   5     7862.17     7758.13     89.28 o
  -3 -13   5     5281.78     5230.20     68.85 o
  -2 -13   5      478.83      459.53     19.73 o
  -1 -13   5      827.36      779.87     26.23 o
   0 -13   5        5.69        6.95      8.45 o
   1 -13   5      122.93      107.47     11.11 o
   2 -13   5     2640.50     2617.52     48.60 o
   3 -13   5      535.38      578.04     23.70 o
   4 -13   5     1798.76     1801.08     34.69 o
   5 -13   5     2518.27     2350.50     42.37 o
   6 -13   5      476.41      397.59     47.53 o
  -7 -12   5      435.07      396.13     46.90 o
  -6 -12   5      161.18      123.44     31.88 o
  -5 -12   5        1.90        4.89      8.88 o
  -4 -12   5        4.70       -1.34      8.81 o
  -3 -12   5     1851.43     1828.48     34.69 o
  -2 -12   5     1383.73     1311.06     27.55 o
  -1 -12   5      114.00      118.29     11.44 o
   0 -12   5     1901.68     1915.51     31.04 o
   1 -12   5     2519.68     2492.69     39.54 o
   2 -12   5      946.21      948.50     22.24 o
   3 -12   5      242.53      211.81     15.72 o
   4 -12   5      172.13      154.73     12.10 o
   5 -12   5      871.93      869.58     24.75 o
   6 -12   5     1650.46     1585.95     87.11 o
   7 -12   5        9.89        6.82     25.37 o
  -8 -11   5      715.18      849.79     65.52 o
  -7 -11   5      279.10      308.76     41.84 o
  -6 -11   5     1296.84     1433.09    111.82 o
  -5 -11   5     3142.04     3201.43     43.89 o
  -4 -11   5     1217.01     1241.52     26.78 o
  -3 -11   5     2172.01     2074.57     35.10 o
  -2 -11   5     1584.96     1636.42     28.81 o
  -1 -11   5       88.60       76.20      8.90 o
   0 -11   5       23.72        8.56      7.08 o
   1 -11   5     4236.78     4365.55     46.52 o
   2 -11   5      832.63      876.47     18.54 o
   3 -11   5    10526.37    10392.60     88.47 o
   4 -11   5     4153.48     4023.15     44.94 o
   5 -11   5       22.11       26.88      8.42 o
   6 -11   5      164.20      149.34     23.23 o
   7 -11   5        6.47      -24.88     24.88 o
  -8 -10   5      120.95      124.21     26.53 o
  -7 -10   5      383.97      386.50     35.89 o
  -6 -10   5      390.22      424.10     34.55 o
  -5 -10   5      214.48      234.40     11.73 o
  -4 -10   5     1962.30     2013.16     30.33 o
  -3 -10   5     1716.71     1708.29     26.56 o
  -2 -10   5     9548.34     9316.71     80.48 o
  -1 -10   5     3883.47     3877.54     40.42 o
   0 -10   5      126.86      146.74      8.56 o
   1 -10   5      218.37      218.50     10.84 o
   2 -10   5      131.74      133.66      7.97 o
   3 -10   5        1.78       -3.27      5.50 o
   4 -10   5     2944.51     2851.36     34.86 o
   5 -10   5      101.95      105.50     15.68 o
   6 -10   5       49.97       49.21     15.61 o
   7 -10   5      838.17      865.11     42.56 o
   8 -10   5      803.61      825.06     58.56 o
  -8  -9   5        2.54       21.55     19.75 o
  -7  -9   5     3643.15     3713.53     91.95 o
  -6  -9   5      464.42      443.68     34.83 o
  -5  -9   5     1394.17     1389.82     24.36 o
  -4  -9   5      130.07      119.64      9.00 o
  -3  -9   5       73.64       70.16      7.55 o
  -2  -9   5     1258.45     1269.95     21.25 o
  -1  -9   5    13061.92    12908.93     91.67 o
   0  -9   5      777.56      903.96     17.40 o
   1  -9   5     7707.42     7581.56     61.08 o
   2  -9   5     4079.67     4253.05     34.58 o
   3  -9   5       46.81       56.17      6.51 o
   4  -9   5     3529.39     3618.33     35.54 o
   5  -9   5      152.42      177.98     18.13 o
   6  -9   5       71.20       54.29     14.82 o
   7  -9   5     1074.14     1117.75     40.24 o
   8  -9   5     1184.70     1219.41     56.49 o
  -8  -8   5       68.47       57.52     24.47 o
  -7  -8   5      443.56      440.92     32.02 o
  -6  -8   5     2557.29     2629.59     57.67 o
  -5  -8   5      724.97      731.34     19.07 o
  -4  -8   5     5151.05     5008.39     44.71 o
  -3  -8   5     1831.87     1908.84     23.65 o
  -2  -8   5      536.38      569.95     13.41 o
  -1  -8   5     1161.40     1082.90     17.87 o
   0  -8   5      229.63      235.49     10.27 o
   1  -8   5     1075.24     1072.91     16.73 o
   2  -8   5     3666.05     3788.81     29.83 o
   3  -8   5     7313.65     7510.80     54.33 o
   4  -8   5     2859.01     2745.95     27.82 o
   5  -8   5    10145.47    10024.23    116.33 o
   6  -8   5     3676.20     3694.47     75.76 o
   7  -8   5        2.49        1.96     19.89 o
   8  -8   5       43.50       55.30     19.50 o
  -9  -7   5      859.81      909.68     78.50 o
  -8  -7   5     1523.40     1589.14     52.87 o
  -7  -7   5     3447.66     3555.10     77.60 o
  -6  -7   5       82.40       94.79     19.52 o
  -5  -7   5     1130.94     1123.56     18.67 o
  -4  -7   5       59.79       66.12      6.56 o
  -3  -7   5     2024.54     1937.81     23.69 o
  -2  -7   5     3128.32     3104.31     29.56 o
  -1  -7   5      344.43      357.24     10.85 o
   0  -7   5    21022.23    21095.13    134.94 o
   1  -7   5     8538.48     8632.74     61.10 o
   2  -7   5        0.32       -2.98      2.98 o
   3  -7   5       39.95       55.44      5.18 o
   4  -7   5        1.37       -3.15      4.36 o
   5  -7   5       67.02       64.28     11.95 o
   6  -7   5     3358.72     3423.38     61.82 o
   7  -7   5       42.91       34.20     15.68 o
   8  -7   5     1030.50     1131.02     43.73 o
  -9  -6   5      206.72      235.48     27.81 o
  -8  -6   5      655.32      613.74     37.71 o
  -7  -6   5     2629.80     2644.98     64.28 o
  -6  -6   5      417.63      387.66     34.80 o
  -5  -6   5     3317.95     3180.83     44.00 o
  -4  -6   5     1618.49     1623.87     18.11 o
  -3  -6   5      207.49      189.57      8.19 o
  -2  -6   5     2060.65     2142.75     22.01 o
  -1  -6   5     1787.29     1732.61     23.36 o
   0  -6   5      724.11      764.80     11.86 o
   1  -6   5    39050.46    39629.98    293.46 o
   2  -6   5     6435.11     6613.62     45.06 o
   3  -6   5     6385.90     6308.40     40.45 o
   4  -6   5     2288.11     2254.23     30.21 o
   5  -6   5      150.47      165.59     14.28 o
   6  -6   5       52.23       32.52     13.18 o
   7  -6   5      581.60      554.00     32.15 o
   8  -6   5       49.38       65.56     18.12 o
   9  -6   5     1039.32     1040.97     43.58 o
  -9  -5   5     1913.60     1981.41     60.24 o
  -8  -5   5      900.37      861.01     40.85 o
  -7  -5   5       29.88       32.31     14.68 o
  -6  -5   5       90.36      114.88     16.33 o
  -5  -5   5      471.49      462.51     17.39 o
  -4  -5   5     7559.90     7479.98     51.96 o
  -3  -5   5      862.94      808.17     13.10 o
  -2  -5   5     3208.44     2912.46     29.23 o
  -1  -5   5      128.13      322.00      8.59 o
   0  -5   5     3857.08     3999.04     33.40 o
   1  -5   5      102.68       60.25      5.19 o
   2  -5   5       68.68       55.88      5.38 o
   3  -5   5      391.74      417.85      9.34 o
   4  -5   5     2069.62     2045.00     30.43 o
   5  -5   5     2385.53     2573.72     43.35 o
   6  -5   5       37.79       42.72     12.06 o
   7  -5   5     4765.22     4950.31     86.26 o
   8  -5   5     1330.06     1243.87     42.52 o
   9  -5   5       11.55       33.35     16.82 o
  -9  -4   5     1547.70     1497.17     54.48 o
  -8  -4   5      680.01      661.27     37.46 o
  -7  -4   5      955.74      918.87     35.27 o
  -6  -4   5      132.04      126.43     19.82 o
  -5  -4   5     1240.75     1261.75     24.32 o
  -4  -4   5      353.46      327.40      7.78 o
  -3  -4   5     1193.81     1195.76     15.18 o
  -2  -4   5      408.64      531.38      9.43 o
  -1  -4   5    15831.48    16141.36     99.06 o
   0  -4   5     4217.89     3777.49     42.58 o
   1  -4   5      449.03      554.25     10.11 o
   2  -4   5    13766.29    13600.50     83.11 o
   3  -4   5      122.94      109.29      4.52 o
   4  -4   5      226.56      246.68     11.04 o
   5  -4   5     1367.84     1360.11     37.46 o
   6  -4   5      665.73      656.06     25.79 o
   7  -4   5     1440.55     1448.84     48.35 o
   8  -4   5     9251.73     9084.89    134.32 o
   9  -4   5      257.97      261.15     23.67 o
  -9  -3   5        7.66        3.92     17.52 o
  -8  -3   5       16.80       11.92     24.78 o
  -7  -3   5      155.16      179.64     18.76 o
  -6  -3   5     5297.63     5164.68     72.88 o
  -5  -3   5     2686.91     2784.46     35.38 o
  -4  -3   5      247.17      251.27      7.58 o
  -3  -3   5    13639.03    13192.95     79.80 o
  -2  -3   5     5203.86     5255.96     33.22 o
  -1  -3   5    11689.53    12097.07     76.92 o
   0  -3   5      101.37      134.84      7.73 o
   1  -3   5     1965.92     1948.53     16.74 o
   2  -3   5     5085.36     5722.94     37.89 o
   3  -3   5    26367.20    26741.57    213.77 o
   4  -3   5     4572.45     4716.41     45.26 o
   5  -3   5     1544.85     1523.95     25.77 o
   6  -3   5     1904.44     1953.70     39.78 o
   7  -3   5       28.01       30.77     11.15 o
   8  -3   5      284.04      341.39     23.15 o
   9  -3   5      257.18      275.12     30.04 o
  -9  -2   5      690.07      678.57     39.29 o
  -8  -2   5     2678.63     2752.56     66.51 o
  -7  -2   5     4383.50     4362.90     67.73 o
  -6  -2   5      254.25      253.04     17.91 o
  -5  -2   5      715.33      762.19     17.64 o
  -4  -2   5     1053.91     1042.66     12.86 o
  -3  -2   5       17.05       11.92      3.44 o
  -2  -2   5    12831.65    12219.09     70.40 o
  -1  -2   5    12518.10    12412.81     75.90 o
   0  -2   5     1889.06     1937.16     17.98 o
   1  -2   5     3729.39     3409.18     25.38 o
   2  -2   5     7066.45     7221.13     48.39 o
   3  -2   5     1071.60     1148.36     16.15 o
   4  -2   5     6835.18     7181.84     71.03 o
   5  -2   5        5.43       11.55      5.07 o
   6  -2   5     2816.74     2939.27     41.99 o
   7  -2   5     3213.89     3246.96     54.30 o
   8  -2   5       78.37       62.07     12.88 o
   9  -2   5     2735.24     2768.65     72.44 o
  -9  -1   5      204.43      167.57     24.18 o
  -8  -1   5      508.48      552.83     30.95 o
  -7  -1   5     2624.96     2684.75     50.41 o
  -6  -1   5     1428.10     1292.66     32.28 o
  -5  -1   5     3839.16     3555.24     44.68 o
  -4  -1   5     4167.34     4172.76     33.21 o
  -3  -1   5      340.18      347.84      7.46 o
  -2  -1   5       86.07       75.26      4.01 o
  -1  -1   5     5141.86     5320.50     37.98 o
   0  -1   5       88.72       93.86      4.74 o
   1  -1   5    12692.37    12323.37     85.89 o
   2  -1   5      813.12      725.76      9.58 o
   3  -1   5     2208.67     2447.79     28.94 o
   4  -1   5     5022.21     4922.46     50.21 o
   5  -1   5       37.28       44.93      6.75 o
   6  -1   5      391.18      348.89     25.08 o
   7  -1   5     1338.00     1323.10     28.74 o
   8  -1   5     1688.84     1608.09     36.12 o
   9  -1   5      331.38      323.92     25.91 o
  -9   0   5      356.09      416.03     29.34 o
  -8   0   5      139.88      133.10     18.89 o
  -7   0   5        0.80       -9.38      9.38 o
  -6   0   5      176.10      192.86     14.36 o
  -5   0   5     1142.30     1165.33     22.91 o
  -4   0   5     9100.99     8893.78     62.42 o
  -3   0   5    17292.25    17452.99     97.73 o
  -2   0   5     5856.05     5968.00     41.66 o
  -1   0   5     3013.20     2740.60     22.11 o
   0   0   5    14284.79    14120.76    112.42 o
   1   0   5     1144.10     1204.30     13.67 o
   2   0   5      196.72      253.40      7.74 o
   3   0   5     5301.86     5174.99     50.45 o
   4   0   5      345.67      368.81     24.96 o
   5   0   5    20421.59    20250.82    294.58 o
   6   0   5     2269.17     2484.34     69.84 o
   7   0   5      639.09      632.09     50.99 o
   8   0   5      756.41      853.32    120.12 o
   9   0   5       36.37       65.05     32.76 o
  -9   1   5      997.96      942.24     40.06 o
  -8   1   5     1847.11     1882.98     44.09 o
  -7   1   5      240.98      235.56     20.32 o
  -6   1   5     2379.65     2465.37     44.82 o
  -5   1   5     4494.00     4266.15     50.32 o
  -4   1   5      175.48      196.13      7.08 o
  -3   1   5        0.58       -3.28      3.28 o
  -2   1   5      162.58      136.52      4.88 o
  -1   1   5      674.57      802.86     10.85 o
   0   1   5    10259.71    10109.34     62.58 o
   1   1   5       31.24       65.37      4.19 o
   2   1   5     1235.59     1138.34     16.14 o
   3   1   5      941.58     1011.82     15.26 o
   4   1   5        0.20        9.94     11.24 o
   5   1   5      818.09      788.26     37.49 o
   6   1   5     3042.59     3124.18    104.65 o
   7   1   5       71.17       56.57     21.12 o
   8   1   5      967.93     1050.75     71.88 o
   9   1   5      558.55      546.86     59.18 o
  -9   2   5        7.20      -13.60     13.60 o
  -8   2   5     1011.27     1013.23     39.58 o
  -7   2   5     1929.39     1952.73     47.51 o
  -6   2   5      737.18      749.67     26.09 o
  -5   2   5    15557.61    15417.48    136.41 o
  -4   2   5     2891.27     2730.82     26.85 o
  -3   2   5     6941.49     6581.52     44.74 o
  -2   2   5      891.23      881.97     11.06 o
  -1   2   5       16.05       41.64      4.57 o
   0   2   5        8.94        3.89      3.68 o
   1   2   5    21252.20    21349.36    138.13 o
   2   2   5     1267.94     1339.32     18.44 o
   3   2   5    14574.53    14272.89    134.36 o
   4   2   5     9527.00     9359.85    149.97 o
   5   2   5      292.00      299.29     26.58 o
   6   2   5     5295.68     5234.74    110.51 o
   7   2   5     1165.52     1107.81     71.16 o
   8   2   5      252.73      274.49    108.22 o
   9   2   5       95.93      116.46     37.66 o
  -9   3   5     1856.35     1832.20     53.45 o
  -8   3   5     1498.53     1505.24     45.74 o
  -7   3   5     1283.39     1230.00     49.86 o
  -6   3   5       21.78       24.68     10.69 o
  -5   3   5        3.07        2.35      8.40 o
  -4   3   5     1792.23     1881.24     19.73 o
  -3   3   5       26.02       25.57      4.91 o
  -2   3   5    10683.06    10724.92     67.61 o
  -1   3   5     7277.12     7044.90     77.61 o
   0   3   5     3931.61     4177.25     32.86 o
   1   3   5    10963.83    11004.81     66.34 o
   2   3   5     1208.57     1249.00     12.99 o
   3   3   5      195.53      230.87      9.92 o
   4   3   5      364.87      362.72     10.31 o
   5   3   5     1397.85     1393.21     54.39 o
   6   3   5        0.49       -6.68     14.91 o
   7   3   5     6682.62     6324.87    133.95 o
   8   3   5     1409.44     1379.48     75.14 o
   9   3   5      281.20      257.39     44.64 o
  -9   4   5     1288.25     1310.35     48.88 o
  -8   4   5      315.55      269.02     25.13 o
  -7   4   5     1145.95     1119.19     39.85 o
  -6   4   5     3950.87     3820.33     59.14 o
  -5   4   5     3686.31     3708.57     51.74 o
  -4   4   5     2155.93     2156.70     21.51 o
  -3   4   5     4836.51     4847.31     43.53 o
  -2   4   5      557.30      542.43     10.55 o
  -1   4   5     4623.14     4522.79     36.65 o
   0   4   5     4182.80     4142.07     36.48 o
   1   4   5     1653.62     1666.50     16.01 o
   2   4   5    34747.13    34655.78    211.65 o
   3   4   5     4463.11     4368.59     45.59 o
   4   4   5      548.19      533.64     15.10 o
   5   4   5      421.40      411.10     17.71 o
   6   4   5       28.07       34.19      7.33 o
   7   4   5     1147.56     1040.99     26.15 o
   8   4   5     3369.40     3188.92     87.88 o
   9   4   5      289.53      270.54     64.93 o
  -9   5   5      819.85      829.37     42.71 o
  -8   5   5      383.68      401.38     30.71 o
  -7   5   5      778.66      829.43     36.54 o
  -6   5   5      226.17      226.24     20.63 o
  -5   5   5     1514.15     1579.83     37.05 o
  -4   5   5       28.88       17.78      4.72 o
  -3   5   5    13330.57    12678.14     92.23 o
  -2   5   5     4392.84     4518.35     36.62 o
  -1   5   5     3636.80     3319.26     33.56 o
   0   5   5      576.49      513.82     10.82 o
   1   5   5     1096.53     1122.21     14.52 o
   2   5   5      750.43      908.93     11.58 o
   3   5   5     9985.73     9891.34    100.23 o
   4   5   5      633.03      631.05     16.06 o
   5   5   5     2189.78     2202.31     37.69 o
   6   5   5     2160.00     2029.31     45.41 o
   7   5   5      210.52      206.32     15.70 o
   8   5   5      113.72       93.71     28.04 o
   9   5   5        9.89        2.47     42.93 o
  -9   6   5        5.41        2.37     16.77 o
  -8   6   5     4378.83     4303.20     88.91 o
  -7   6   5     2819.06     2801.85     62.44 o
  -6   6   5      395.13      378.71     25.42 o
  -5   6   5     2006.24     2044.15     25.02 o
  -4   6   5     2818.23     2827.11     26.92 o
  -3   6   5     1227.58     1311.19     19.78 o
  -2   6   5     7944.00     7788.29     55.13 o
  -1   6   5      671.24      782.88     13.93 o
   0   6   5      686.82      495.91     16.20 o
   1   6   5      677.27      476.23     10.63 o
   2   6   5     5029.30     5090.80     41.35 o
   3   6   5     1473.98     1398.07     16.52 o
   4   6   5      974.89      951.61     24.03 o
   5   6   5     1087.74     1022.06     47.00 o
   6   6   5      786.51      841.32     31.45 o
   7   6   5      721.59      797.69     48.58 o
   8   6   5      344.92      356.46     26.00 o
   9   6   5     4467.76     4646.84    138.52 o
  -8   7   5      667.45      693.43     38.25 o
  -7   7   5     2226.46     2192.11     56.34 o
  -6   7   5       89.99       89.03     16.73 o
  -5   7   5     5130.93     4995.72     49.72 o
  -4   7   5      827.51      878.07     18.09 o
  -3   7   5      753.44      738.29     15.34 o
  -2   7   5     4206.42     4389.88     37.05 o
  -1   7   5       29.97       27.62      5.34 o
   0   7   5        2.70        2.10      4.59 o
   1   7   5     1131.75     1003.12     15.19 o
   2   7   5     7215.00     7129.15     55.88 o
   3   7   5       39.51       42.24      4.14 o
   4   7   5    12357.57    12204.46    134.91 o
   5   7   5      564.01      595.22     30.09 o
   6   7   5      807.60      827.75     33.83 o
   7   7   5       52.37       -0.19     13.27 o
   8   7   5       80.57       67.94     18.36 o
   9   7   5      708.78      673.11     55.55 o
  -8   8   5      570.63      606.61     36.95 o
  -7   8   5      588.32      517.74     33.31 o
  -6   8   5       12.91       45.55     21.85 o
  -5   8   5      323.41      288.51     11.56 o
  -4   8   5     4427.30     4546.52     45.34 o
  -3   8   5     2455.68     2366.40     26.03 o
  -2   8   5      104.33      107.94      7.57 o
  -1   8   5    35604.49    35663.64    281.07 o
   0   8   5     8062.86     7918.51     64.10 o
   1   8   5     2169.08     2198.45     24.81 o
   2   8   5      182.35      118.38      7.44 o
   3   8   5       31.34       36.55      4.82 o
   4   8   5      507.42      502.14     19.73 o
   5   8   5     4584.61     4429.35     88.06 o
   6   8   5        1.19       16.24     13.10 o
   7   8   5     1034.90     1019.25     45.37 o
   8   8   5     1386.37     1411.52     53.56 o
   9   8   5      236.03      304.36     31.37 o
  -8   9   5     1286.79     1328.01     50.79 o
  -7   9   5      107.73      166.01     21.63 o
  -6   9   5     4873.84     4793.12     86.21 o
  -5   9   5     3008.86     3031.64     47.51 o
  -4   9   5     1856.99     1865.54     28.89 o
  -3   9   5      131.25      128.47      7.10 o
  -2   9   5        1.36       -0.84      5.16 o
  -1   9   5       74.23       81.80      7.27 o
   0   9   5     8251.12     8261.15     65.43 o
   1   9   5       22.91       19.30      5.19 o
   2   9   5     1512.79     1422.24     21.79 o
   3   9   5     1313.33     1339.19     17.42 o
   4   9   5      573.97      549.31     23.04 o
   5   9   5        1.67      -13.79     13.79 o
   6   9   5      267.03      224.61     25.36 o
   7   9   5      223.13      213.01     29.58 o
   8   9   5      802.92      834.58     45.13 o
   9   9   5      907.12     1007.15     51.01 o
  -8  10   5        0.77       11.95     21.39 o
  -7  10   5        7.79       -2.50     15.74 o
  -6  10   5      921.79      931.58     30.65 o
  -5  10   5     3836.37     3835.43     45.00 o
  -4  10   5      606.23      655.65     19.91 o
  -3  10   5     4831.31     4854.24     44.74 o
  -2  10   5     5408.39     5513.57     55.81 o
  -1  10   5      794.50      761.02     17.68 o
   0  10   5     3172.58     3302.13     35.65 o
   1  10   5      305.22      347.23     12.24 o
   2  10   5      177.84      184.61      7.97 o
   3  10   5     3011.58     2963.25     35.42 o
   4  10   5     2113.44     2101.39     34.34 o
   5  10   5      138.86       92.99     18.61 o
   6  10   5     5789.41     5631.02    204.17 o
   7  10   5      456.45      489.55     40.80 o
   8  10   5       76.59       96.37     25.00 o
  -7  11   5      706.75      651.70     39.00 o
  -6  11   5      838.29      860.45     29.87 o
  -5  11   5      531.52      484.79     19.41 o
  -4  11   5      115.15      141.32     12.17 o
  -3  11   5       18.64       14.29      6.84 o
  -2  11   5     2044.00     2102.20     31.56 o
  -1  11   5     2955.83     3195.52     36.38 o
   0  11   5      640.98      652.14     17.93 o
   1  11   5     8120.43     8193.83     64.14 o
   2  11   5     3038.29     3137.08     34.51 o
   3  11   5       48.67       41.94      7.57 o
   4  11   5       20.90        7.33      7.20 o
   5  11   5      388.74      418.10     32.09 o
   6  11   5       90.14       29.66     22.36 o
   7  11   5     4334.56     4345.42    116.82 o
   8  11   5       21.93       51.58     25.00 o
  -7  12   5     2232.48     2258.30     63.97 o
  -6  12   5      887.99      862.62     27.77 o
  -5  12   5        1.23       -8.21      8.21 o
  -4  12   5     7106.93     7095.39     75.84 o
  -3  12   5     1371.21     1315.99     25.96 o
  -2  12   5      836.92      799.63     20.32 o
  -1  12   5        3.65       -0.43      6.73 o
   0  12   5       71.62       65.35      8.27 o
   1  12   5     1422.29     1419.65     25.36 o
   2  12   5     8253.87     8240.45     66.68 o
   3  12   5        9.17        2.98      7.18 o
   4  12   5     2903.38     2893.64     36.06 o
   5  12   5      943.20      955.67     54.58 o
   6  12   5       20.60       26.29     22.29 o
   7  12   5      242.01      230.94     36.22 o
   8  12   5      301.90      264.96     74.31 o
  -6  13   5      706.12      732.98     29.31 o
  -5  13   5      244.86      247.04     16.98 o
  -4  13   5      271.56      252.50     16.77 o
  -3  13   5     8376.26     8380.33     72.91 o
  -2  13   5      653.71      625.68     18.92 o
  -1  13   5     3717.20     3885.42     43.87 o
   0  13   5     3862.08     3927.85     45.61 o
   1  13   5      737.23      684.90     23.87 o
   2  13   5      452.49      403.02     16.16 o
   3  13   5      341.78      324.02     17.96 o
   4  13   5       78.99       55.59      9.32 o
   5  13   5      903.11      946.58     76.83 o
   6  13   5      847.35      894.71     60.96 o
   7  13   5      154.04      189.53     48.34 o
  -6  14   5     1751.70     1796.15     37.93 o
  -5  14   5     1062.03     1111.49     30.58 o
  -4  14   5     1046.49     1034.18     27.76 o
  -3  14   5       94.84       46.67      9.80 o
  -2  14   5      281.80      260.52     15.39 o
  -1  14   5      818.08      768.01     22.28 o
   0  14   5     1830.52     1871.34     32.34 o
   1  14   5     1615.75     1681.15     29.84 o
   2  14   5       91.32       76.19      9.70 o
   3  14   5     4801.88     4871.96     64.27 o
   4  14   5      944.61      944.01     24.61 o
   5  14   5        1.86      -12.51     12.51 o
   6  14   5       17.91      -10.17     25.97 o
   7  14   5       22.04       13.91     26.69 o
  -5  15   5     1648.89     1635.46     35.42 o
  -4  15   5     1541.58     1558.05     37.15 o
  -3  15   5      733.43      746.11     22.17 o
  -2  15   5     2873.57     2840.94     38.83 o
  -1  15   5      132.07      153.02     15.76 o
   0  15   5      544.51      538.84     20.68 o
   1  15   5      398.59      369.89     17.27 o
   2  15   5      547.59      530.57     19.87 o
   3  15   5      562.91      503.08     23.24 o
   4  15   5     7636.11     7797.65     87.04 o
   5  15   5     1173.73     1235.96     65.50 o
   6  15   5     1430.23     1403.69     74.48 o
  -5  16   5      135.60      121.41     16.20 o
  -4  16   5        0.32       -7.56     11.46 o
  -3  16   5       45.45       38.68     12.21 o
  -2  16   5      100.99      107.04     12.15 o
  -1  16   5     5219.13     5394.61     63.34 o
   0  16   5      205.91      219.04     15.27 o
   1  16   5     4048.36     4059.00     54.47 o
   2  16   5     1362.06     1438.77     30.14 o
   3  16   5        7.27        9.49     11.20 o
   4  16   5        7.37      -11.16     11.16 o
   5  16   5      610.49      619.62     28.20 o
   6  16   5       14.49       28.99     27.21 o
  -4  17   5     1164.98     1200.85     34.86 o
  -3  17   5      529.47      509.66     24.49 o
  -2  17   5      791.94      681.59     24.04 o
  -1  17   5      461.27      421.88     21.83 o
   0  17   5     1003.91     1002.88     30.74 o
   1  17   5      381.54      393.31     20.08 o
   2  17   5     2017.80     2032.68     44.19 o
   3  17   5      650.83      686.94     28.69 o
   4  17   5       21.21       14.66     12.54 o
   5  17   5      714.88      658.17     36.29 o
  -3  18   5     2486.54     2504.24     51.01 o
  -2  18   5     2042.38     2001.29     45.45 o
  -1  18   5        4.72      -11.29     11.29 o
   0  18   5     1645.42     1704.11     39.23 o
   1  18   5      570.02      567.67     25.55 o
   2  18   5       47.40       35.12     14.81 o
   3  18   5        0.67       -2.09     12.82 o
   4  18   5      325.49      335.01     24.28 o
  -1  19   5      259.18      273.98     23.64 o
   0  19   5      143.56      136.14     16.74 o
   1  19   5     4866.28     4997.85     70.00 o
   2  19   5      455.45      511.95     27.97 o
  -2 -18   6      230.63      214.91     19.00 o
  -1 -18   6     1544.62     1550.97     39.29 o
   0 -18   6      108.72      136.31     18.77 o
   1 -18   6      509.33      534.82     29.59 o
  -3 -17   6     1426.40     1403.58     42.68 o
  -2 -17   6       19.29       27.88     13.29 o
  -1 -17   6      591.05      568.34     28.91 o
   0 -17   6        4.96       -3.29     12.77 o
   1 -17   6      214.37      208.88     19.42 o
   2 -17   6     1270.11     1245.83     42.44 o
   3 -17   6      630.94      611.68     29.27 o
  -5 -16   6       19.59       38.86     14.18 o
  -4 -16   6        0.54       -6.99     13.01 o
  -3 -16   6     2115.11     2301.25     50.66 o
  -2 -16   6     1528.52     1576.15     37.53 o
  -1 -16   6      261.73      260.12     20.26 o
   0 -16   6     4323.76     4339.05     63.27 o
   1 -16   6        0.35       10.82     10.49 o
   2 -16   6        2.29       -0.61      9.48 o
   3 -16   6       68.83       50.35     14.50 o
   4 -16   6       17.14       32.52     13.34 o
  -5 -15   6     2112.23     2090.80     40.27 o
  -4 -15   6       70.78       60.18     13.72 o
  -3 -15   6       22.80       25.19     12.64 o
  -2 -15   6      134.01      129.61     14.40 o
  -1 -15   6       54.10       43.14     12.40 o
   0 -15   6     1542.40     1522.95     35.20 o
   1 -15   6     1291.76     1296.68     30.76 o
   2 -15   6     1455.91     1475.81     32.25 o
   3 -15   6     1069.22      995.78     32.53 o
   4 -15   6      759.60      700.34     28.36 o
   5 -15   6        9.16        8.99     13.93 o
  -6 -14   6      136.69      147.68     19.24 o
  -5 -14   6      605.87      613.33     27.67 o
  -4 -14   6     3112.19     3127.01     52.26 o
  -3 -14   6       97.77       86.49     13.42 o
  -2 -14   6     1724.83     1742.27     38.73 o
  -1 -14   6     2298.72     2259.69     41.79 o
   0 -14   6       53.60       51.02     10.64 o
   1 -14   6      911.69      837.22     25.08 o
   2 -14   6      213.55      210.49     15.04 o
   3 -14   6      476.55      499.94     22.35 o
   4 -14   6     1773.64     1684.70     35.24 o
   5 -14   6     3255.38     3191.78     55.60 o
  -7 -13   6     1320.92     1315.38     85.13 o
  -6 -13   6     1583.25     1558.95     40.91 o
  -5 -13   6       56.41       40.98      9.90 o
  -4 -13   6     2224.44     2364.40     51.11 o
  -3 -13   6        0.11        2.95      8.09 o
  -2 -13   6      142.08      102.49     12.53 o
  -1 -13   6     3123.69     3160.44     59.51 o
   0 -13   6     2840.73     2799.33     40.23 o
   1 -13   6      802.82      794.54     27.55 o
   2 -13   6     4600.64     4589.23     55.00 o
   3 -13   6       26.45       34.89     10.59 o
   4 -13   6        8.71       14.34     10.04 o
   5 -13   6       10.15      -10.65     10.65 o
   6 -13   6      102.60       59.37     29.68 o
  -7 -12   6        0.44      -24.47     24.47 o
  -6 -12   6     2301.16     2281.12    103.20 o
  -5 -12   6     1061.73     1060.73     24.80 o
  -4 -12   6      643.34      613.76     24.24 o
  -3 -12   6     7412.68     7445.53     73.58 o
  -2 -12   6      175.29      139.17     14.31 o
  -1 -12   6        1.82        3.74      7.69 o
   0 -12   6     3156.05     3086.50     41.18 o
   1 -12   6      872.86      870.48     25.67 o
   2 -12   6     4890.89     4844.58     55.19 o
   3 -12   6     6236.58     6088.17     69.59 o
   4 -12   6       98.91      106.51     11.08 o
   5 -12   6     1796.62     1746.68     33.54 o
   6 -12   6     1845.36     1649.64     80.34 o
   7 -12   6        0.06       14.67     24.79 o
  -7 -11   6       20.28        0.98     25.76 o
  -6 -11   6      659.27      566.13     52.00 o
  -5 -11   6      186.06      201.61     18.21 o
  -4 -11   6      112.23      117.33     11.54 o
  -3 -11   6     1607.80     1713.52     31.82 o
  -2 -11   6     5087.96     5213.20     56.48 o
  -1 -11   6      134.76       94.18      9.15 o
   0 -11   6     3085.33     3118.54     38.25 o
   1 -11   6     3905.03     3959.31     45.88 o
   2 -11   6      891.58      883.08     20.70 o
   3 -11   6      158.32      154.04     12.56 o
   4 -11   6      470.73      517.35     19.79 o
   5 -11   6        1.63       -4.65      7.60 o
   6 -11   6      909.76      888.18     50.50 o
   7 -11   6     1539.12     1427.78     60.76 o
  -8 -10   6      936.59      959.05     90.18 o
  -7 -10   6     2107.29     2147.98     70.39 o
  -6 -10   6       40.67       23.57     19.28 o
  -5 -10   6      533.99      535.37     17.47 o
  -4 -10   6      592.23      594.46     18.35 o
  -3 -10   6      912.37      901.28     18.61 o
  -2 -10   6        8.36        2.17      7.35 o
  -1 -10   6      623.57      678.04     17.63 o
   0 -10   6     1865.07     1867.51     26.59 o
   1 -10   6     1797.82     1894.71     25.71 o
   2 -10   6     6746.00     6920.02     61.20 o
   3 -10   6     1551.19     1596.68     24.06 o
   4 -10   6     5501.46     5391.14     48.43 o
   5 -10   6       18.17       16.93     13.80 o
   6 -10   6        5.03        7.15     15.40 o
   7 -10   6      141.21      156.55     39.62 o
  -8  -9   6       91.29      112.82     23.55 o
  -7  -9   6       98.09      122.78     22.55 o
  -6  -9   6      384.79      351.10     29.35 o
  -5  -9   6      433.00      431.13     14.40 o
  -4  -9   6     3456.16     3518.23     38.87 o
  -3  -9   6     1335.01     1390.87     21.86 o
  -2  -9   6     4347.58     4334.87     43.54 o
  -1  -9   6    10755.01    10647.94    105.35 o
   0  -9   6      905.41      896.56     17.87 o
   1  -9   6       16.55       10.08      5.55 o
   2  -9   6      558.54      603.34     12.87 o
   3  -9   6      839.61      793.16     16.89 o
   4  -9   6     4816.53     4856.93     43.53 o
   5  -9   6     5568.04     5680.88     77.90 o
   6  -9   6      523.87      559.87     33.21 o
   7  -9   6     1557.08     1494.22     56.91 o
   8  -9   6      615.92      584.92     42.61 o
  -8  -8   6     1829.78     1831.49     58.94 o
  -7  -8   6      303.03      298.32     27.90 o
  -6  -8   6     5644.44     5746.46     93.38 o
  -5  -8   6       21.47        6.20      7.00 o
  -4  -8   6      127.32      130.17      9.22 o
  -3  -8   6     1058.75     1039.50     18.42 o
  -2  -8   6      755.10      739.90     14.47 o
  -1  -8   6     2778.29     2630.93     29.15 o
   0  -8   6    25746.67    25777.80    164.23 o
   1  -8   6       43.25       37.77      5.63 o
   2  -8   6     1402.29     1362.01     15.29 o
   3  -8   6     3211.49     3175.22     29.43 o
   4  -8   6     1116.01     1095.38     22.54 o
   5  -8   6      342.55      342.84     20.61 o
   6  -8   6      227.24      214.68     20.85 o
   7  -8   6      576.00      552.16     33.67 o
   8  -8   6     1504.12     1528.66     58.47 o
  -9  -7   6        5.03       13.71     48.34 o
  -8  -7   6      910.11      889.21     53.63 o
  -7  -7   6       82.66       62.47     17.52 o
  -6  -7   6     2438.99     2376.03     54.52 o
  -5  -7   6     4684.04     4647.25     46.76 o
  -4  -7   6     1708.02     1696.20     22.99 o
  -3  -7   6     1614.50     1544.16     20.86 o
  -2  -7   6       69.09       61.84      5.87 o
  -1  -7   6        2.96       -4.73      4.84 o
   0  -7   6      108.48       98.72      7.35 o
   1  -7   6     2316.64     2363.36     25.69 o
   2  -7   6     2089.57     2027.46     19.29 o
   3  -7   6     5388.07     5455.08     38.91 o
   4  -7   6     1865.46     1918.76     21.52 o
   5  -7   6      823.59      763.03     35.11 o
   6  -7   6     2240.64     2209.25     49.93 o
   7  -7   6      129.83       78.67     23.63 o
   8  -7   6      196.07      221.99     28.12 o
  -9  -6   6       64.91       35.60     21.16 o
  -8  -6   6      421.23      435.57     33.36 o
  -7  -6   6      291.02      266.98     23.96 o
  -6  -6   6      407.13      414.12     26.09 o
  -5  -6   6      331.63      308.36     11.75 o
  -4  -6   6     2602.05     2521.63     27.86 o
  -3  -6   6     1298.95     1310.91     18.33 o
  -2  -6   6    11623.82    11391.75     78.35 o
  -1  -6   6     8553.56     8399.81     59.66 o
   0  -6   6      846.24      673.63     15.59 o
   1  -6   6     8980.62     8766.72     72.83 o
   2  -6   6      841.73      937.25     14.45 o
   3  -6   6     1193.97     1318.46     14.72 o
   4  -6   6     1054.76     1180.81     23.00 o
   5  -6   6      764.35      784.59     28.22 o
   6  -6   6     3206.92     3187.18     59.43 o
   7  -6   6     6420.86     6411.97     97.37 o
   8  -6   6        0.67        2.98     16.38 o
   9  -6   6      672.83      744.08     44.30 o
  -9  -5   6        9.80      -17.44     17.44 o
  -8  -5   6      229.71      251.53     29.26 o
  -7  -5   6      800.65      753.26     35.03 o
  -6  -5   6      839.31      870.01     34.17 o
  -5  -5   6      104.88       97.23      7.42 o
  -4  -5   6     7484.25     7324.72     50.69 o
  -3  -5   6       28.25       39.50      5.38 o
  -2  -5   6        6.63       -2.06      4.00 o
  -1  -5   6      894.89      899.04     14.44 o
   0  -5   6     1577.39     1559.55     19.50 o
   1  -5   6     2598.95     2453.64     24.03 o
   2  -5   6    11156.79    10945.65     76.00 o
   3  -5   6       83.69      132.96      5.31 o
   4  -5   6      898.98      849.95     16.46 o
   5  -5   6      476.95      490.54     23.19 o
   6  -5   6        0.04       -7.37     10.23 o
   7  -5   6      976.12      998.55     34.71 o
   8  -5   6      404.36      411.25     28.54 o
   9  -5   6     1148.40     1095.74     46.57 o
  -9  -4   6     1661.67     1771.17     58.22 o
  -8  -4   6       68.91       73.14     19.71 o
  -7  -4   6      772.90      716.50     33.52 o
  -6  -4   6     3588.08     3446.09     63.41 o
  -5  -4   6        0.55        2.49      6.80 o
  -4  -4   6     6102.65     5927.86     42.28 o
  -3  -4   6    10681.44    10145.72     67.66 o
  -2  -4   6     4297.26     4371.08     32.22 o
  -1  -4   6      744.55      737.90     11.37 o
   0  -4   6      901.44      791.05     12.88 o
   1  -4   6      134.08      138.48      6.33 o
   2  -4   6     4834.02     4698.55     37.00 o
   3  -4   6     4798.31     4861.17     35.54 o
   4  -4   6     3843.13     3835.81     40.05 o
   5  -4   6     6771.39     6799.79     90.28 o
   6  -4   6     1926.51     1946.87     41.86 o
   7  -4   6     1080.10     1099.91     34.31 o
   8  -4   6     1430.69     1459.56     44.27 o
   9  -4   6      236.94      187.78     21.49 o
  -9  -3   6     1051.65     1117.78     70.42 o
  -8  -3   6     5200.85     5217.35     88.89 o
  -7  -3   6      128.86      151.12     16.91 o
  -6  -3   6     4022.81     3861.23    103.63 o
  -5  -3   6        0.92        5.59      6.97 o
  -4  -3   6       39.90       45.06      4.48 o
  -3  -3   6      173.28      175.77      7.22 o
  -2  -3   6     6200.46     6069.03     39.57 o
  -1  -3   6     2087.87     2101.81     25.20 o
   0  -3   6     5298.55     5091.21     37.73 o
   1  -3   6     1713.10     1558.80     15.34 o
   2  -3   6     1277.55     1298.06     13.47 o
   3  -3   6     4722.77     4683.59     50.87 o
   4  -3   6     1018.59     1083.96     18.16 o
   5  -3   6      396.78      435.12     16.64 o
   6  -3   6     1980.29     2191.98     49.59 o
   7  -3   6     1531.44     1557.35     37.42 o
   8  -3   6     1285.77     1413.60     63.65 o
   9  -3   6     3020.54     3018.02     80.65 o
  -9  -2   6      422.20      416.24     33.73 o
  -8  -2   6      153.63      166.23     22.97 o
  -7  -2   6      887.35      923.45     32.54 o
  -6  -2   6      628.93      641.50     27.03 o
  -5  -2   6     6674.15     6706.89     66.11 o
  -4  -2   6     4748.08     4708.64     34.02 o
  -3  -2   6     1399.08     1497.68     17.03 o
  -2  -2   6     5520.75     5428.09     40.22 o
  -1  -2   6     1110.33     1135.23     12.97 o
   0  -2   6     2137.58     1978.88     20.46 o
   1  -2   6     5495.45     5374.48     37.79 o
   2  -2   6      386.55      358.55      7.01 o
   3  -2   6    16042.22    15530.09    128.18 o
   4  -2   6    11945.36    11684.09    109.03 o
   5  -2   6      130.64      115.11     12.56 o
   6  -2   6       20.67       -0.81      8.35 o
   7  -2   6       54.08       67.22     19.56 o
   8  -2   6      120.77      100.77     17.99 o
   9  -2   6     2591.05     2476.60     80.91 o
  -9  -1   6      722.23      726.06     42.01 o
  -8  -1   6       71.05       32.93     21.91 o
  -7  -1   6     1590.24     1651.23     39.90 o
  -6  -1   6       62.56       78.07     13.23 o
  -5  -1   6        1.98       -3.77      7.45 o
  -4  -1   6     2078.60     2017.96     18.33 o
  -3  -1   6      896.95      846.36     14.20 o
  -2  -1   6     6382.55     6039.69     39.67 o
  -1  -1   6    18485.79    18555.27    124.20 o
   0  -1   6     1253.06     1298.16     15.50 o
   1  -1   6     2071.97     2127.56     18.14 o
   2  -1   6     1747.42     1852.39     16.31 o
   3  -1   6      688.17      726.85     14.79 o
   4  -1   6     2856.36     2813.49     34.03 o
   5  -1   6     6109.20     6075.56     62.31 o
   6  -1   6        3.11       11.22     10.53 o
   7  -1   6     2281.37     2337.58     43.42 o
   8  -1   6     1708.79     1741.27     56.68 o
   9  -1   6        1.74      -10.99     18.06 o
  -9   0   6      942.15      968.26     42.61 o
  -8   0   6      526.16      526.90     30.91 o
  -7   0   6     1043.26     1063.64     40.28 o
  -6   0   6    11891.73    11664.08    121.23 o
  -5   0   6      506.52      506.72     15.30 o
  -4   0   6     3145.90     3215.43     25.00 o
  -3   0   6     1929.80     1928.18     19.28 o
  -2   0   6     1757.01     1802.63     17.37 o
  -1   0   6     9709.54     9766.43     62.50 o
   0   0   6     2967.85     2928.15     25.87 o
   1   0   6     7173.08     7309.95     49.15 o
   2   0   6    15462.64    15592.46    106.48 o
   3   0   6     3486.91     3328.27     39.12 o
   4   0   6      481.34      498.91     12.27 o
   5   0   6      682.10      662.75     23.24 o
   6   0   6       53.16       49.67     18.22 o
   7   0   6      175.23      164.02     26.50 o
   8   0   6      314.93      297.42     36.20 o
   9   0   6      262.85      166.64     42.20 o
  -9   1   6      801.98      752.20     39.38 o
  -8   1   6       25.28       21.67     13.56 o
  -7   1   6      268.10      260.49     17.84 o
  -6   1   6     1165.34     1114.48     39.18 o
  -5   1   6     2696.37     2657.69     34.84 o
  -4   1   6     1056.62     1045.86     12.69 o
  -3   1   6     2749.96     2667.86     24.57 o
  -2   1   6     2663.16     2651.64     22.89 o
  -1   1   6      353.40      319.36      8.23 o
   0   1   6      298.57      403.90     11.17 o
   1   1   6      261.81      250.63      6.38 o
   2   1   6      607.76      519.45      8.07 o
   3   1   6     7836.07     7900.11     79.67 o
   4   1   6     3958.33     3915.31     43.32 o
   5   1   6    10156.40    10198.87    170.50 o
   6   1   6     7343.69     7354.90    199.75 o
   7   1   6      440.05      457.70     38.01 o
   8   1   6      281.85      298.66     35.79 o
   9   1   6       49.14       23.77     53.75 o
  -9   2   6      221.42      230.36     22.84 o
  -8   2   6     3519.03     3583.62     64.53 o
  -7   2   6     2023.98     1969.28     49.16 o
  -6   2   6        4.03       -0.79     10.08 o
  -5   2   6     4495.44     4529.55     58.65 o
  -4   2   6     1457.59     1600.33     16.17 o
  -3   2   6     3305.60     3408.96     31.47 o
  -2   2   6     3659.63     3404.46     28.53 o
  -1   2   6     3804.74     3712.16     30.15 o
   0   2   6     7552.75     7231.50     49.60 o
   1   2   6     9677.12     9078.30     58.05 o
   2   2   6       31.36       38.38      4.04 o
   3   2   6     1936.44     1883.78     28.37 o
   4   2   6     2120.17     2211.14     28.46 o
   5   2   6       13.80        5.21     25.25 o
   6   2   6     6446.80     6121.59    177.84 o
   7   2   6     2286.13     2322.36     73.47 o
   8   2   6     1002.48     1050.46     82.30 o
   9   2   6     1158.90     1261.09    103.17 o
  -9   3   6        1.24      -14.29     14.29 o
  -8   3   6      210.29      158.09     20.89 o
  -7   3   6     1671.08     1623.16     45.35 o
  -6   3   6     2320.43     2232.21     45.71 o
  -5   3   6     1026.59     1021.39     26.25 o
  -4   3   6    17658.91    17772.67    108.91 o
  -3   3   6     1048.38     1163.90     16.82 o
  -2   3   6      343.96      420.44     10.06 o
  -1   3   6      121.10      119.40      6.05 o
   0   3   6       19.71       11.93      4.31 o
   1   3   6     7329.59     7593.01     50.28 o
   2   3   6     5193.22     4780.01     36.44 o
   3   3   6     4291.84     4305.23     41.53 o
   4   3   6      625.47      610.89     16.18 o
   5   3   6     1142.11     1073.66     23.82 o
   6   3   6      519.87      496.61     22.03 o
   7   3   6       47.52       97.13     32.15 o
   8   3   6       55.33       57.93     31.03 o
   9   3   6      564.05      553.35     82.97 o
  -9   4   6     3934.14     4038.84     82.98 o
  -8   4   6       14.28      -14.27     14.27 o
  -7   4   6       68.28       71.98     16.72 o
  -6   4   6      810.74      829.47     29.07 o
  -5   4   6       97.71       93.13      7.26 o
  -4   4   6     7396.24     7226.44     53.06 o
  -3   4   6     8387.48     8352.29     64.59 o
  -2   4   6     6965.59     6758.16     49.81 o
  -1   4   6    14293.04    14132.52    100.79 o
   0   4   6     7916.26     8205.50     59.66 o
   1   4   6     2052.81     2085.90     20.79 o
   2   4   6     2112.20     2290.40     20.07 o
   3   4   6      628.09      685.68     17.52 o
   4   4   6     3017.78     3033.53     42.46 o
   5   4   6     4516.59     4556.06     57.07 o
   6   4   6     2098.96     2015.79     33.63 o
   7   4   6     4300.79     4296.38     68.21 o
   8   4   6     4102.20     4087.41    133.60 o
   9   4   6       30.02       51.22     44.73 o
  -9   5   6      647.00      664.11     39.18 o
  -8   5   6     2704.47     2707.22     63.79 o
  -7   5   6       22.66       35.69     15.89 o
  -6   5   6     1866.11     1928.96     47.99 o
  -5   5   6      489.69      497.89     12.99 o
  -4   5   6      260.24      267.24      9.25 o
  -3   5   6     2714.51     2859.78     30.44 o
  -2   5   6      148.33      159.92      7.42 o
  -1   5   6      174.60      165.98      8.64 o
   0   5   6     9124.91     9106.27     66.02 o
   1   5   6    12663.01    12911.89     86.65 o
   2   5   6      828.65      766.08     10.67 o
   3   5   6     7351.21     7047.84     84.18 o
   4   5   6      912.59      901.75     17.97 o
   5   5   6      177.86      158.50     12.10 o
   6   5   6      125.75      129.32     19.26 o
   7   5   6       39.09       22.68     10.77 o
   8   5   6     2943.58     2873.60     60.24 o
   9   5   6     1441.46     1451.55     60.60 o
  -9   6   6       12.17       -6.70     20.66 o
  -8   6   6      327.52      335.95     28.58 o
  -7   6   6       79.31       69.78     20.04 o
  -6   6   6     1456.59     1471.78     53.03 o
  -5   6   6     1150.76     1181.29     21.77 o
  -4   6   6     1915.11     1888.92     24.84 o
  -3   6   6     7129.12     7113.54     57.20 o
  -2   6   6    21010.67    21018.56    147.67 o
  -1   6   6       71.06      101.21      6.45 o
   0   6   6       14.68       19.38      5.49 o
   1   6   6       47.62       38.52      4.88 o
   2   6   6       66.45       66.28      5.47 o
   3   6   6     4616.32     4450.11     37.01 o
   4   6   6     2142.28     2094.55     33.27 o
   5   6   6     3887.02     3928.36     75.11 o
   6   6   6      928.91      874.65     32.68 o
   7   6   6       55.48       39.39     13.40 o
   8   6   6      159.34      187.88     20.84 o
   9   6   6      459.37      430.70     43.29 o
  -8   7   6      671.46      663.32     38.22 o
  -7   7   6     5325.43     5256.55     93.02 o
  -6   7   6        3.56       14.40     13.85 o
  -5   7   6        8.96        0.09      6.03 o
  -4   7   6      705.66      751.74     17.88 o
  -3   7   6      459.56      412.69     11.80 o
  -2   7   6     7113.02     6966.65     54.31 o
  -1   7   6    12851.22    12545.77     89.43 o
   0   7   6     2139.63     2246.93     25.25 o
   1   7   6     3200.00     3060.48     30.73 o
   2   7   6     4616.14     4647.16     40.59 o
   3   7   6        3.20       -3.29      3.29 o
   4   7   6       86.52       60.62      8.76 o
   5   7   6      518.10      534.40     33.62 o
   6   7   6      940.50      900.78     35.81 o
   7   7   6     3076.03     3035.04     69.03 o
   8   7   6     1238.15     1401.15     49.74 o
   9   7   6     1701.41     1505.66     74.31 o
  -8   8   6       16.44       28.82     17.98 o
  -7   8   6     2434.93     2403.84     61.03 o
  -6   8   6     6726.28     6708.25    106.08 o
  -5   8   6     1039.51      998.81     21.24 o
  -4   8   6     2247.05     2342.23     30.79 o
  -3   8   6     2552.68     2601.32     25.55 o
  -2   8   6      192.25      221.70      9.73 o
  -1   8   6     1486.85     1626.89     22.56 o
   0   8   6       42.86       59.10      6.46 o
   1   8   6     3860.91     3919.41     36.37 o
   2   8   6     2788.56     2840.06     30.11 o
   3   8   6     1252.77     1249.78     16.30 o
   4   8   6     1343.31     1323.19     27.66 o
   5   8   6     3368.84     3375.98    105.34 o
   6   8   6       14.70       -7.96     12.03 o
   7   8   6       76.99       33.47     16.75 o
   8   8   6       71.32       75.28     20.75 o
   9   8   6      271.83      243.77     29.02 o
  -8   9   6      121.05       96.57     21.96 o
  -7   9   6      434.77      412.00     31.18 o
  -6   9   6       48.04       65.80     12.17 o
  -5   9   6     2920.77     2761.99     37.68 o
  -4   9   6     1774.14     1770.84     28.83 o
  -3   9   6     7483.97     7491.24     59.79 o
  -2   9   6     2607.95     2758.31     30.65 o
  -1   9   6     2128.58     2148.36     27.05 o
   0   9   6    10259.25    10605.09     80.12 o
   1   9   6      173.10      153.35      8.49 o
   2   9   6       97.79       84.81      7.14 o
   3   9   6     1677.33     1740.53     21.13 o
   4   9   6      681.48      593.73     22.88 o
   5   9   6     7237.21     7089.83    126.43 o
   6   9   6     3422.98     3478.95     85.39 o
   7   9   6      740.24      769.23     38.84 o
   8   9   6      280.80      265.88     30.05 o
   9   9   6      252.85      345.24     34.17 o
  -7  10   6     1253.69     1315.96     63.84 o
  -6  10   6     1553.46     1532.40     31.12 o
  -5  10   6     7494.01     7364.60     71.02 o
  -4  10   6      378.82      378.16     16.24 o
  -3  10   6     1302.88     1229.49     20.53 o
  -2  10   6      604.99      635.06     17.13 o
  -1  10   6      189.19      192.25     10.62 o
   0  10   6     4861.33     4877.12     46.27 o
   1  10   6     9998.83     9922.02     73.37 o
   2  10   6      432.20      426.13     13.70 o
   3  10   6     2912.41     2892.01     33.43 o
   4  10   6     1325.72     1312.58     22.00 o
   5  10   6       25.53        5.06     14.79 o
   6  10   6       36.93       27.60     19.03 o
   7  10   6        7.33       26.20     20.23 o
   8  10   6      557.90      485.16     51.58 o
  -7  11   6      569.57      644.26     39.06 o
  -6  11   6        2.58        7.89      9.18 o
  -5  11   6     1693.83     1696.99     30.27 o
  -4  11   6     6489.33     6667.28     71.62 o
  -3  11   6       19.32       28.03      6.95 o
  -2  11   6     1454.64     1503.75     24.55 o
  -1  11   6     2089.93     2017.07     29.29 o
   0  11   6      288.11      277.52     15.12 o
   1  11   6      888.03      953.83     19.71 o
   2  11   6      503.46      458.77     14.95 o
   3  11   6     4682.80     4517.38     55.08 o
   4  11   6     2437.52     2391.55     33.16 o
   5  11   6     1034.93     1073.84     45.56 o
   6  11   6      257.56      246.74     30.95 o
   7  11   6      715.84      617.32     50.50 o
   8  11   6       55.44       -3.52     21.14 o
  -7  12   6     1371.93     1319.02     56.87 o
  -6  12   6      604.25      614.90     23.19 o
  -5  12   6      164.83      158.99     13.43 o
  -4  12   6      411.67      388.43     18.18 o
  -3  12   6     1002.98      989.88     23.68 o
  -2  12   6     1233.68     1378.39     24.46 o
  -1  12   6     3938.78     3958.83     45.05 o
   0  12   6      588.68      581.42     18.18 o
   1  12   6     4087.49     4090.23     43.34 o
   2  12   6     5168.34     5190.71     52.00 o
   3  12   6       26.19       14.80      7.62 o
   4  12   6        8.50       -6.81      6.81 o
   5  12   6     1627.19     1570.44     55.94 o
   6  12   6      865.72      880.91     57.62 o
   7  12   6     2757.10     2839.22     95.38 o
   8  12   6     1466.06     1626.37     72.18 o
  -6  13   6     3175.88     3197.05     48.32 o
  -5  13   6     1758.95     1769.79     33.31 o
  -4  13   6      130.99       97.93     12.19 o
  -3  13   6     5163.72     5204.24     53.19 o
  -2  13   6        1.76       -7.43      7.43 o
  -1  13   6      564.36      578.19     19.37 o
   0  13   6      978.12      968.36     26.77 o
   1  13   6      144.02      161.30     11.61 o
   2  13   6     4853.86     4949.67     54.29 o
   3  13   6     7392.13     7321.72     77.38 o
   4  13   6        2.87       -2.10      7.55 o
   5  13   6     1492.93     1366.01     80.08 o
   6  13   6      388.01      378.28     42.84 o
   7  13   6      158.88       98.48     30.61 o
  -6  14   6        4.32        5.85     11.62 o
  -5  14   6      634.13      659.47     26.89 o
  -4  14   6      104.43       95.98     12.66 o
  -3  14   6     3767.35     3823.82     54.75 o
  -2  14   6     7439.50     7493.24     70.05 o
  -1  14   6       68.43       71.36     10.51 o
   0  14   6      744.45      746.72     22.88 o
   1  14   6       36.65       23.28      9.27 o
   2  14   6      119.99      102.02     12.02 o
   3  14   6     1108.97     1115.04     29.89 o
   4  14   6      500.62      515.97     20.26 o
   5  14   6     1944.04     2009.97    175.67 o
   6  14   6      599.52      662.99     54.92 o
   7  14   6      591.40      600.62    135.99 o
  -5  15   6     1412.72     1500.59     34.70 o
  -4  15   6      105.19      111.77     15.87 o
  -3  15   6        0.42       -8.13      8.13 o
  -2  15   6     1157.50     1099.20     28.12 o
  -1  15   6     3361.23     3349.02     46.63 o
   0  15   6      873.44      905.35     25.52 o
   1  15   6     2870.63     2964.18     43.89 o
   2  15   6     2082.45     2108.97     35.55 o
   3  15   6      806.07      829.85     28.66 o
   4  15   6     1939.40     1914.14     37.78 o
   5  15   6      191.00      193.34     21.39 o
   6  15   6      360.94      299.90     43.29 o
  -4  16   6     1458.28     1382.83     37.13 o
  -3  16   6      333.99      335.26     18.04 o
  -2  16   6      406.52      415.43     20.02 o
  -1  16   6     1538.89     1542.82     33.71 o
   0  16   6       69.24       79.74     11.85 o
   1  16   6      116.94      121.39     13.83 o
   2  16   6      218.26      251.46     20.04 o
   3  16   6      210.01      214.33     17.31 o
   4  16   6     1187.15     1206.14     33.04 o
   5  16   6     2755.54     2805.58     90.49 o
   6  16   6       59.65       27.05     29.59 o
  -4  17   6      617.34      635.24     33.71 o
  -3  17   6     1258.50     1211.09     37.46 o
  -2  17   6       82.43       34.75     11.93 o
  -1  17   6     4192.82     4183.65     58.54 o
   0  17   6     6096.21     5947.20     75.78 o
   1  17   6      601.38      602.86     23.89 o
   2  17   6      935.22      906.25     33.34 o
   3  17   6        1.31       -0.87     11.56 o
   4  17   6       19.33       11.73     12.27 o
   5  17   6     1714.40     1716.54     51.99 o
  -2  18   6        4.03        3.55     12.11 o
  -1  18   6        0.87        0.74     11.79 o
   0  18   6     2637.44     2603.92     48.41 o
   1  18   6     1101.74     1088.11     32.84 o
   2  18   6     1524.49     1569.84     41.10 o
   3  18   6     2035.79     2096.91     45.59 o
   4  18   6      291.85      282.46     21.37 o
  -1  19   6      751.19      743.21     42.50 o
   0  19   6       11.94       30.76     14.01 o
   1  19   6       74.79       61.48     15.67 o
   2  19   6       18.69       39.95     15.14 o
  -1 -18   7      296.29      300.49     26.59 o
   0 -18   7        3.24      -13.71     13.71 o
  -3 -17   7       79.58      103.26     17.93 o
  -2 -17   7       12.17       -3.32     12.44 o
  -1 -17   7     2655.92     2717.78     54.14 o
   0 -17   7      503.36      512.95     27.16 o
   1 -17   7      844.12      865.74     32.60 o
   2 -17   7      314.03      278.48     22.17 o
  -4 -16   7       95.37       95.70     16.29 o
  -3 -16   7      294.74      251.15     21.58 o
  -2 -16   7     1441.56     1477.94     47.32 o
  -1 -16   7      232.35      180.53     29.61 o
   0 -16   7       62.91       47.87     13.59 o
   1 -16   7        0.38       -0.26     10.35 o
   2 -16   7      943.12      939.95     34.48 o
   3 -16   7     1776.11     1866.22     42.90 o
   4 -16   7      102.02      125.57     16.97 o
  -5 -15   7      151.41      150.32     15.84 o
  -4 -15   7      135.23      138.50     16.35 o
  -3 -15   7     1321.67     1347.50     36.52 o
  -2 -15   7     1812.73     1882.62     42.24 o
  -1 -15   7        5.78       22.05     11.93 o
   0 -15   7     2716.50     2627.13     43.73 o
   1 -15   7      229.41      242.01     18.64 o
   2 -15   7      627.69      623.61     22.44 o
   3 -15   7      181.36      153.40     18.07 o
   4 -15   7      818.03      841.43     33.82 o
   5 -15   7      419.55      389.27     31.21 o
  -6 -14   7      158.09      159.93     18.64 o
  -5 -14   7     2749.61     2791.20     51.50 o
  -4 -14   7     1224.03     1263.89     38.41 o
  -3 -14   7      305.60      316.23     19.86 o
  -2 -14   7      466.18      479.48     23.22 o
  -1 -14   7      821.12      915.99     29.70 o
   0 -14   7      172.56      146.75     13.48 o
   1 -14   7     7883.04     7907.74     83.44 o
   2 -14   7      586.55      561.39     21.38 o
   3 -14   7      392.37      412.75     21.09 o
   4 -14   7      501.81      539.56     24.46 o
   5 -14   7      779.58      707.24     27.84 o
  -6 -13   7      306.07      273.39     23.23 o
  -5 -13   7      379.77      374.23     21.50 o
  -4 -13   7     3190.83     3221.55     52.72 o
  -3 -13   7      113.60      129.27     13.16 o
  -2 -13   7      737.10      719.34     24.63 o
  -1 -13   7       63.41       65.73     10.93 o
   0 -13   7      791.99      815.74     31.19 o
   1 -13   7      146.22      123.41     11.91 o
   2 -13   7      998.59      934.92     24.40 o
   3 -13   7       14.06       16.59      9.68 o
   4 -13   7     1475.03     1446.18     34.77 o
   5 -13   7      935.25      882.87     27.96 o
   6 -13   7      114.63      112.31     33.85 o
  -7 -12   7      408.74      400.64     50.20 o
  -6 -12   7      267.32      264.87     20.62 o
  -5 -12   7      206.27      194.49     18.68 o
  -4 -12   7        0.18        2.76     10.48 o
  -3 -12   7      539.36      604.52     19.16 o
  -2 -12   7      841.19      769.10     23.56 o
  -1 -12   7     4227.56     4371.05     47.56 o
   0 -12   7     4962.56     4937.12     53.24 o
   1 -12   7     1030.26     1073.81     24.10 o
   2 -12   7     4115.34     4111.86     50.11 o
   3 -12   7      611.43      612.25     23.65 o
   4 -12   7       87.32       75.26     10.55 o
   5 -12   7      941.17      870.95     29.36 o
   6 -12   7     1291.96     1228.24     77.19 o
  -7 -11   7      261.94      266.12     63.49 o
  -6 -11   7      832.16      809.57     28.83 o
  -5 -11   7     2895.76     2853.04     51.87 o
  -4 -11   7      210.89      246.80     17.01 o
  -3 -11   7     4755.00     4700.07     67.61 o
  -2 -11   7     1486.36     1473.93     28.15 o
  -1 -11   7     1056.86     1055.57     21.75 o
   0 -11   7      453.02      501.23     17.33 o
   1 -11   7     2784.16     2811.52     37.75 o
   2 -11   7       18.22       21.78      7.95 o
   3 -11   7     5316.79     5318.26     58.76 o
   4 -11   7      200.92      227.68     13.30 o
   5 -11   7       96.34       90.45     13.85 o
   6 -11   7        7.00      -12.03     23.11 o
   7 -11   7      119.59      102.56     32.37 o
  -8 -10   7      935.70      977.19     70.14 o
  -7 -10   7      411.91      391.41     45.66 o
  -6 -10   7        5.23       14.96     14.42 o
  -5 -10   7     1879.50     1981.04     40.28 o
  -4 -10   7     1640.38     1641.05     28.55 o
  -3 -10   7     1376.66     1327.84     23.74 o
  -2 -10   7    12745.49    12369.34     98.26 o
  -1 -10   7     2329.06     2369.34     37.64 o
   0 -10   7     1824.66     1793.02     26.40 o
   1 -10   7       29.82       24.19      6.87 o
   2 -10   7       99.53       87.20      7.88 o
   3 -10   7        1.11       -4.99      7.08 o
   4 -10   7     3131.17     3220.54     45.82 o
   5 -10   7      562.87      561.77     39.80 o
   6 -10   7     2828.43     2852.23     82.73 o
   7 -10   7     2164.61     2082.55     70.41 o
  -8  -9   7      101.23      123.79     24.25 o
  -7  -9   7     3535.79     3566.06     82.86 o
  -6  -9   7      668.36      605.16     54.04 o
  -5  -9   7     1354.73     1358.71     23.86 o
  -4  -9   7      293.21      289.59     12.95 o
  -3  -9   7       10.30       14.02      5.61 o
  -2  -9   7       86.34       79.71      6.90 o
  -1  -9   7     2395.30     2371.95     36.43 o
   0  -9   7      564.93      542.22     15.61 o
   1  -9   7     1150.45     1126.58     19.61 o
   2  -9   7     4827.98     4806.26     42.54 o
   3  -9   7     2387.85     2318.17     28.15 o
   4  -9   7     4567.07     4645.88     46.52 o
   5  -9   7      290.60      308.01     23.23 o
   6  -9   7      175.65      160.39     21.79 o
   7  -9   7      407.71      428.72     36.84 o
   8  -9   7      580.12      596.26     44.38 o
  -8  -8   7      529.12      503.01     36.93 o
  -7  -8   7      797.69      690.67     36.86 o
  -6  -8   7     1766.09     1786.33     53.55 o
  -5  -8   7      379.80      408.47     14.15 o
  -4  -8   7     3223.01     3118.82     40.86 o
  -3  -8   7     2867.90     2933.56     32.87 o
  -2  -8   7      751.19      787.71     15.00 o
  -1  -8   7     4287.19     4274.28     41.95 o
   0  -8   7     2445.61     2407.29     27.99 o
   1  -8   7      158.32      149.11      8.45 o
   2  -8   7     5830.91     5966.08     43.10 o
   3  -8   7     2311.43     2416.81     28.64 o
   4  -8   7       63.26       74.32      8.21 o
   5  -8   7    11980.44    12279.29    194.40 o
   6  -8   7      702.26      695.85     32.42 o
   7  -8   7      303.89      274.46     29.88 o
   8  -8   7      337.23      317.69     33.20 o
  -8  -7   7     1266.65     1195.52     51.14 o
  -7  -7   7      522.07      495.63     31.10 o
  -6  -7   7     1112.22     1078.89     39.56 o
  -5  -7   7      145.26      159.42     10.75 o
  -4  -7   7     2092.32     2061.19     26.51 o
  -3  -7   7     2240.52     2217.52     23.99 o
  -2  -7   7     3989.94     3872.28     37.31 o
  -1  -7   7       64.09       52.11      5.61 o
   0  -7   7    16077.00    16028.05    127.93 o
   1  -7   7     2962.41     2994.74     30.24 o
   2  -7   7     1497.99     1458.73     19.64 o
   3  -7   7      113.45      140.29     11.02 o
   4  -7   7      186.81      198.44      8.05 o
   5  -7   7      104.28       88.96     14.77 o
   6  -7   7     4818.36     4775.86     79.23 o
   7  -7   7      279.72      320.34     27.24 o
   8  -7   7     1105.96      990.69     47.91 o
  -9  -6   7      448.89      504.77     37.46 o
  -8  -6   7      237.35      274.60     28.95 o
  -7  -6   7     2696.53     2708.51     77.11 o
  -6  -6   7      328.15      335.44     25.00 o
  -5  -6   7     9837.50     9630.13     80.87 o
  -4  -6   7     5914.13     5798.55     50.02 o
  -3  -6   7     1024.99     1003.15     15.93 o
  -2  -6   7     2429.90     2519.54     25.81 o
  -1  -6   7      983.23      921.14     14.64 o
   0  -6   7        9.28        8.89      5.35 o
   1  -6   7     6744.02     6723.48     51.65 o
   2  -6   7      227.94      291.50      9.79 o
   3  -6   7     3311.99     3234.06     26.86 o
   4  -6   7     2242.96     2443.15     31.97 o
   5  -6   7     1619.71     1527.96     37.51 o
   6  -6   7      268.78      261.15     20.65 o
   7  -6   7      239.66      210.95     20.99 o
   8  -6   7      489.98      485.01     35.43 o
  -9  -5   7      433.09      435.97     35.96 o
  -8  -5   7      763.77      735.72     38.05 o
  -7  -5   7       96.89      119.53     19.24 o
  -6  -5   7       32.90       42.08     14.14 o
  -5  -5   7      800.18      796.17     16.97 o
  -4  -5   7     3701.17     3709.45     34.45 o
  -3  -5   7     1419.76     1464.81     19.00 o
  -2  -5   7     3050.90     2974.12     27.05 o
  -1  -5   7      787.39      716.10     13.53 o
   0  -5   7      599.42      625.43     12.58 o
   1  -5   7      316.53      330.97      9.74 o
   2  -5   7      299.62      267.34      8.83 o
   3  -5   7       97.95       98.25      5.16 o
   4  -5   7     3625.02     3519.11     38.99 o
   5  -5   7     4099.51     4090.43     64.87 o
   6  -5   7       16.54       -3.43     10.67 o
   7  -5   7     4173.35     4225.96     72.68 o
   8  -5   7      526.75      549.57     35.45 o
   9  -5   7      355.59      351.49     32.44 o
  -9  -4   7     1858.23     2060.31    116.15 o
  -8  -4   7        4.02        0.35     18.22 o
  -7  -4   7     2324.37     2344.66     55.35 o
  -6  -4   7     4093.37     3946.27     75.61 o
  -5  -4   7     1062.33     1073.39     16.32 o
  -4  -4   7     2131.59     2145.87     21.29 o
  -3  -4   7      354.53      416.69     13.52 o
  -2  -4   7      899.56     1000.12     14.05 o
  -1  -4   7     4464.85     4223.07     34.76 o
   0  -4   7     2369.41     2014.85     22.45 o
   1  -4   7       15.89       32.06      4.82 o
   2  -4   7    34046.50    33726.70    228.21 o
   3  -4   7     6692.98     6892.57     52.17 o
   4  -4   7     2063.44     2044.04     28.93 o
   5  -4   7     1727.09     1760.90     41.00 o
   6  -4   7      769.69      894.26     29.62 o
   7  -4   7      179.21      185.90     18.19 o
   8  -4   7     2752.54     2950.23     64.26 o
   9  -4   7       75.21       80.69     19.45 o
  -9  -3   7       57.22       55.40     21.06 o
  -8  -3   7       16.81       86.82     18.70 o
  -7  -3   7       34.43        5.91     12.76 o
  -6  -3   7     1916.69     1792.82     41.07 o
  -5  -3   7     1966.77     2013.82     23.77 o
  -4  -3   7       70.84       70.90      5.57 o
  -3  -3   7    10671.55    10677.09     71.19 o
  -2  -3   7     7552.31     7800.31     53.94 o
  -1  -3   7     3124.21     3246.53     28.34 o
   0  -3   7      674.20      686.50     12.14 o
   1  -3   7      365.29      314.28      8.42 o
   2  -3   7      363.06      355.90      7.90 o
   3  -3   7    14286.61    14251.30    101.01 o
   4  -3   7     1285.29     1387.38     22.30 o
   5  -3   7     1199.44     1187.84     29.78 o
   6  -3   7     3132.95     3068.61     53.44 o
   7  -3   7      300.51      327.17     20.65 o
   8  -3   7      132.80      137.57     18.40 o
   9  -3   7        2.35        0.05     27.05 o
  -9  -2   7        9.38      -18.22     18.22 o
  -8  -2   7     5639.99     5716.60    171.55 o
  -7  -2   7     2167.74     2281.11     48.99 o
  -6  -2   7     2101.73     2156.17     44.89 o
  -5  -2   7       13.66       30.40      6.22 o
  -4  -2   7      416.48      425.62      9.58 o
  -3  -2   7     6824.35     6832.44     49.23 o
  -2  -2   7    21525.04    20874.44    125.67 o
  -1  -2   7      432.18      556.82     11.71 o
   0  -2   7    18897.10    19157.02    119.08 o
   1  -2   7     2847.52     2744.91     23.43 o
   2  -2   7       18.74        1.60      3.31 o
   3  -2   7     3462.15     3410.53     39.58 o
   4  -2   7      230.71      251.50     10.04 o
   5  -2   7      223.93      195.82     12.13 o
   6  -2   7      643.90      645.76     20.26 o
   7  -2   7     2952.36     2939.75     52.49 o
   8  -2   7        0.53       -4.91     11.28 o
   9  -2   7     3866.15     3751.13     86.81 o
  -9  -1   7      601.29      680.97     38.20 o
  -8  -1   7      104.90       77.87     25.32 o
  -7  -1   7     3577.08     3597.28     62.61 o
  -6  -1   7     2320.46     2275.60     68.37 o
  -5  -1   7     2202.87     2157.09     31.70 o
  -4  -1   7     2446.12     2480.60     21.09 o
  -3  -1   7     2009.68     2038.53     21.72 o
  -2  -1   7      678.45      618.44     10.61 o
  -1  -1   7      238.16      273.04      8.23 o
   0  -1   7     1350.32     1302.31     15.72 o
   1  -1   7     1654.94     1447.93     14.99 o
   2  -1   7     8181.33     7904.50     53.29 o
   3  -1   7      407.03      334.51     10.48 o
   4  -1   7    10920.81    10669.32    107.53 o
   5  -1   7     3270.84     3258.01     39.96 o
   6  -1   7      527.89      495.49     17.69 o
   7  -1   7      274.87      277.31     16.63 o
   8  -1   7      552.53      580.19     23.55 o
   9  -1   7      325.51      362.97     27.43 o
  -9   0   7     1029.70     1054.95     47.35 o
  -8   0   7     1023.03     1035.91     41.74 o
  -7   0   7       97.02       65.50     14.45 o
  -6   0   7     1076.02     1131.68     33.07 o
  -5   0   7      298.71      279.97     13.35 o
  -4   0   7     3064.07     3043.97     26.56 o
  -3   0   7     2096.62     2106.63     21.88 o
  -2   0   7      398.01      499.77     10.49 o
  -1   0   7    15280.37    15201.24     93.88 o
   0   0   7     5239.30     5521.58     41.82 o
   1   0   7     1629.44     1802.85     15.94 o
   2   0   7        8.40       19.67      3.26 o
   3   0   7      364.35      351.75     10.30 o
   4   0   7     6146.60     6389.46     68.66 o
   5   0   7    10825.45    10666.97    119.81 o
   6   0   7       92.64       96.65      9.89 o
   7   0   7     1177.87     1184.06     40.98 o
   8   0   7       28.21       16.74     29.21 o
   9   0   7      515.82      546.86     80.08 o
  -9   1   7      500.09      638.82     45.85 o
  -8   1   7     2306.62     2199.08     56.01 o
  -7   1   7       10.15        1.37     10.85 o
  -6   1   7     5008.84     5014.47     66.79 o
  -5   1   7     1904.76     1855.16     24.99 o
  -4   1   7     1126.99     1145.19     14.00 o
  -3   1   7     2786.47     2665.97     26.51 o
  -2   1   7     3419.00     3397.64     28.34 o
  -1   1   7     4179.98     4099.35     35.49 o
   0   1   7    70243.46    69213.66    473.25 o
   1   1   7      986.21      969.97     11.55 o
   2   1   7     6548.97     6383.94     44.99 o
   3   1   7     5782.97     5901.64     58.19 o
   4   1   7      281.85      330.20     11.66 o
   5   1   7      231.90      213.72      9.40 o
   6   1   7      642.24      624.52     37.69 o
   7   1   7       16.70       21.20     23.39 o
   8   1   7     2122.11     2084.38    109.66 o
   9   1   7     3021.87     2926.19    152.23 o
  -9   2   7      253.91      264.07     28.28 o
  -8   2   7       39.46       49.12     15.43 o
  -7   2   7      208.25      174.35     18.10 o
  -6   2   7      756.25      775.70     29.10 o
  -5   2   7     6217.75     6120.98     53.33 o
  -4   2   7     1034.04     1109.30     13.89 o
  -3   2   7     8175.97     7968.60     61.87 o
  -2   2   7    17834.86    18550.99    117.23 o
  -1   2   7     2604.54     2751.67     28.20 o
   0   2   7     2277.71     2317.97     22.00 o
   1   2   7     2511.30     2658.10     22.09 o
   2   2   7        0.98       -1.41      2.93 o
   3   2   7      111.87      165.19      9.26 o
   4   2   7     6684.92     6794.59     78.20 o
   5   2   7       22.73       19.31      5.56 o
   6   2   7     8922.78     8923.39    101.29 o
   7   2   7     1267.20     1343.51     99.20 o
   8   2   7      170.90      152.24     36.20 o
   9   2   7       16.48       -4.33     44.01 o
  -9   3   7      823.98      819.07     37.79 o
  -8   3   7     1094.45     1059.57     43.55 o
  -7   3   7      450.99      489.94     34.12 o
  -6   3   7      441.81      452.71     28.07 o
  -5   3   7     1295.47     1287.41     18.19 o
  -4   3   7     2558.01     2557.33     23.80 o
  -3   3   7      116.28      119.59      7.41 o
  -2   3   7    14291.34    14172.85     92.75 o
  -1   3   7     5766.76     5446.59     41.84 o
   0   3   7     3657.02     3903.96     40.78 o
   1   3   7    22280.68    22806.62    138.05 o
   2   3   7      450.88      402.43      7.68 o
   3   3   7       95.51      105.22      6.92 o
   4   3   7      858.02      808.43     24.34 o
   5   3   7     2661.56     2625.97     37.38 o
   6   3   7     1421.00     1342.67     25.54 o
   7   3   7    10191.73    10168.29    163.01 o
   8   3   7      300.49      229.80     63.13 o
   9   3   7      576.51      616.12     85.85 o
  -9   4   7       56.25       68.96     20.04 o
  -8   4   7       38.21       20.10     15.91 o
  -7   4   7      790.48      828.64     38.21 o
  -6   4   7     4831.43     4782.71     81.16 o
  -5   4   7     1199.83     1186.96     19.81 o
  -4   4   7     8661.97     8442.69     59.23 o
  -3   4   7      950.53      936.40     16.51 o
  -2   4   7     2165.86     2082.48     22.59 o
  -1   4   7       95.12       94.09      6.41 o
   0   4   7        2.44       11.73      4.51 o
   1   4   7      711.73      755.93     11.39 o
   2   4   7    20151.63    19505.95    128.38 o
   3   4   7        1.30       -1.18      5.71 o
   4   4   7     2458.48     2298.23     29.98 o
   5   4   7      960.29      898.31     21.27 o
   6   4   7       82.35       89.46     19.56 o
   7   4   7        0.39        5.60      9.72 o
   8   4   7      990.15      997.34     42.22 o
  -9   5   7     1362.07     1326.06     79.08 o
  -8   5   7     1671.93     1774.57     74.72 o
  -7   5   7      743.29      641.99     35.00 o
  -6   5   7       48.71       45.97     15.61 o
  -5   5   7      580.51      619.40     17.70 o
  -4   5   7      120.35      130.93      8.02 o
  -3   5   7    10811.88    10848.00     75.37 o
  -2   5   7     3444.50     3476.16     38.41 o
  -1   5   7      990.58      957.33     15.11 o
   0   5   7     1488.91     1591.85     20.44 o
   1   5   7     4449.47     4520.98     37.19 o
   2   5   7     1938.87     1940.28     21.65 o
   3   5   7     4308.49     4287.58     50.94 o
   4   5   7      873.76      812.09     17.98 o
   5   5   7     4946.32     4931.17     73.34 o
   6   5   7     2901.65     2801.47     58.51 o
   7   5   7        0.95       -7.76      9.94 o
   8   5   7     1643.53     1697.81     85.42 o
   9   5   7      165.52      165.93     26.69 o
  -8   6   7     5221.38     4908.29     92.40 o
  -7   6   7       24.72       17.11     15.84 o
  -6   6   7     3979.30     4083.88     86.67 o
  -5   6   7      659.62      649.08     16.84 o
  -4   6   7      271.78      324.19     11.75 o
  -3   6   7       10.31       12.38      4.11 o
  -2   6   7     2604.43     2580.24     27.17 o
  -1   6   7      783.39      744.57     14.03 o
   0   6   7    10227.00     9702.02     70.94 o
   1   6   7     5532.48     5414.86     43.74 o
   2   6   7      926.12      933.67     14.69 o
   3   6   7     6421.71     6527.58     51.63 o
   4   6   7      769.66      764.96     20.58 o
   5   6   7      413.04      415.36     24.68 o
   6   6   7      737.01      764.29     31.24 o
   7   6   7     1297.76     1283.56     40.28 o
   8   6   7      193.89      206.17     20.78 o
   9   6   7     4474.59     4482.35    134.19 o
  -8   7   7      562.22      548.27     36.07 o
  -7   7   7     1605.46     1630.93     51.23 o
  -6   7   7      830.23      849.89     38.94 o
  -5   7   7     4584.47     4614.07     45.62 o
  -4   7   7     6381.28     6539.03     58.64 o
  -3   7   7     1416.86     1453.34     18.57 o
  -2   7   7    14495.81    14762.04    100.49 o
  -1   7   7     2640.48     2662.83     28.23 o
   0   7   7      912.76     1130.31     20.79 o
   1   7   7      793.09      744.01     15.42 o
   2   7   7     1153.11     1038.68     16.49 o
   3   7   7      808.21      813.71     12.05 o
   4   7   7    14268.97    14172.85    142.61 o
   5   7   7      809.26      788.07     33.33 o
   6   7   7      903.76      819.28     44.15 o
   7   7   7      571.75      595.74     51.65 o
   8   7   7      102.56      116.75     19.02 o
   9   7   7      431.01      390.30     46.17 o
  -8   8   7       25.75       10.30     17.86 o
  -7   8   7     1660.48     1648.87     52.20 o
  -6   8   7      396.19      449.91     21.35 o
  -5   8   7        0.44        0.87      6.98 o
  -4   8   7      991.47     1048.17     20.93 o
  -3   8   7       82.01      104.89      7.75 o
  -2   8   7       30.09       22.38      5.98 o
  -1   8   7    16952.58    17079.47    123.39 o
   0   8   7      711.14      827.57     16.18 o
   1   8   7     1044.52     1015.77     16.92 o
   2   8   7       97.86       98.99      7.23 o
   3   8   7      231.76      237.00     10.41 o
   4   8   7      285.24      287.19     18.93 o
   5   8   7     2796.58     2738.63     65.85 o
   6   8   7        0.53      -12.19     12.19 o
   7   8   7     2087.94     2130.49     59.06 o
   8   8   7      884.92      865.31     40.67 o
   9   8   7       25.74       39.83     29.58 o
  -8   9   7      887.80      868.63     45.92 o
  -7   9   7      481.62      476.57     34.05 o
  -6   9   7     9819.06     9661.38     98.76 o
  -5   9   7     3515.48     3496.12     42.22 o
  -4   9   7     3043.44     3107.80     42.06 o
  -3   9   7        4.60       -5.71      5.71 o
  -2   9   7      534.94      503.02     14.66 o
  -1   9   7      157.09      144.79      9.74 o
   0   9   7     9591.90     9498.63     74.06 o
   1   9   7      102.32      102.20      7.67 o
   2   9   7     6468.07     6324.74     52.93 o
   3   9   7     3570.79     3695.78     37.85 o
   4   9   7      159.92      209.28     14.53 o
   5   9   7     2107.54     2049.84     91.95 o
   6   9   7      279.38      319.97     28.47 o
   7   9   7       47.67       67.36     18.29 o
   8   9   7      100.53      149.19     26.24 o
   9   9   7      521.57      572.11     57.72 o
  -7  10   7        5.69       19.73     17.96 o
  -6  10   7       16.19        5.68      9.11 o
  -5  10   7     2297.02     2276.62     34.35 o
  -4  10   7      813.87      806.11     21.97 o
  -3  10   7     3406.84     3501.17     39.80 o
  -2  10   7     1214.00     1286.22     22.93 o
  -1  10   7      394.28      355.76     13.91 o
   0  10   7     2876.29     2934.93     38.88 o
   1  10   7     1463.77     1491.33     22.45 o
   2  10   7       28.10       14.27      6.29 o
   3  10   7     1025.32     1078.25     19.65 o
   4  10   7      986.59     1033.98     24.71 o
   5  10   7      947.32      898.34     43.90 o
   6  10   7     3497.09     3627.17     85.23 o
   7  10   7       13.28       12.89     17.24 o
   8  10   7       67.93       71.89     24.03 o
  -7  11   7     1116.59     1081.15     50.19 o
  -6  11   7      315.23      343.27     17.26 o
  -5  11   7     1048.90      983.16     24.99 o
  -4  11   7      281.67      302.34     16.52 o
  -3  11   7        5.59        6.75      6.94 o
  -2  11   7     4294.71     4321.29     47.16 o
  -1  11   7      902.50      938.28     20.75 o
   0  11   7     1152.94     1180.94     25.23 o
   1  11   7    15528.77    15456.80    107.76 o
   2  11   7     1010.98      988.15     19.73 o
   3  11   7     1143.90     1113.00     22.44 o
   4  11   7      419.94      392.09     14.84 o
   5  11   7        3.83        7.11     15.94 o
   6  11   7     1140.74     1119.68     48.25 o
   7  11   7     3468.70     3487.65    102.26 o
   8  11   7      226.38      222.01     33.16 o
  -7  12   7     1102.25     1150.67     65.08 o
  -6  12   7     1274.86     1231.62     30.03 o
  -5  12   7      317.02      317.66     20.63 o
  -4  12   7     9607.78     9413.70     93.39 o
  -3  12   7     1054.78     1031.51     23.78 o
  -2  12   7     2628.08     2604.23     40.67 o
  -1  12   7      531.27      515.41     17.75 o
   0  12   7      757.64      713.64     19.66 o
   1  12   7      254.54      267.02     12.54 o
   2  12   7     5500.87     5354.14     55.49 o
   3  12   7        7.47       -7.02      7.02 o
   4  12   7     2159.09     2153.35     33.18 o
   5  12   7     1445.45     1435.62     54.38 o
   6  12   7      318.16      357.43     33.45 o
   7  12   7      130.37       88.44     32.10 o
   8  12   7       21.91      -11.46     23.21 o
  -6  13   7       27.91       30.76     11.62 o
  -5  13   7      144.67      162.03     14.92 o
  -4  13   7      794.33      754.12     26.07 o
  -3  13   7     4782.81     4622.38     51.64 o
  -2  13   7      278.55      274.47     14.63 o
  -1  13   7     5513.36     5543.27     59.10 o
   0  13   7     6118.56     5923.47     62.35 o
   1  13   7      435.33      461.31     17.34 o
   2  13   7     1225.49     1136.96     34.38 o
   3  13   7       42.05        9.61      9.37 o
   4  13   7      365.63      354.73     15.34 o
   5  13   7      791.45      792.81     46.89 o
   6  13   7      723.29      670.57     54.05 o
   7  13   7      280.31      273.11     46.53 o
  -6  14   7     3135.11     3178.44     50.69 o
  -5  14   7      936.53      908.04     28.74 o
  -4  14   7        4.88       -5.26     10.04 o
  -3  14   7      301.13      250.64     15.26 o
  -2  14   7     1045.27      985.22     25.83 o
  -1  14   7       15.81       -2.97      8.46 o
   0  14   7     2045.85     2101.51     34.79 o
   1  14   7     4302.36     4290.16     50.97 o
   2  14   7        5.31        9.54      9.74 o
   3  14   7     7814.09     7986.43     89.96 o
   4  14   7     1146.33     1130.46     26.64 o
   5  14   7      774.23      793.65     67.09 o
   6  14   7       53.36       33.26     26.69 o
   7  14   7      469.87      371.55     46.68 o
  -5  15   7     1230.77     1244.70     42.58 o
  -4  15   7     1172.12     1175.01     32.39 o
  -3  15   7        4.68       -8.96      8.96 o
  -2  15   7     5763.98     5827.72     66.32 o
  -1  15   7      292.52      291.44     21.22 o
   0  15   7      798.27      867.47     25.35 o
   1  15   7      119.79       96.38     12.17 o
   2  15   7        0.06      -10.85     10.85 o
   3  15   7      838.96      880.71     29.48 o
   4  15   7     3118.64     3209.20     48.23 o
   5  15   7       54.82       52.86     27.93 o
   6  15   7      929.47      866.99     65.54 o
  -4  16   7       49.70       28.31     13.56 o
  -3  16   7        7.40        9.74     10.31 o
  -2  16   7      816.01      809.12     26.59 o
  -1  16   7     5004.42     4715.20     61.48 o
   0  16   7       15.57       -1.95      9.79 o
   1  16   7     2466.31     2380.85     40.40 o
   2  16   7      584.69      557.32     26.69 o
   3  16   7        1.33        0.32     11.28 o
   4  16   7       11.89      -11.70     11.70 o
   5  16   7      142.25      109.18     20.62 o
   6  16   7      229.34      191.16     39.12 o
  -3  17   7     1092.01      996.78     35.48 o
  -2  17   7      303.76      311.45     18.63 o
  -1  17   7        7.88       -7.55     11.47 o
   0  17   7      164.22      105.99     15.34 o
   1  17   7       74.71      106.93     14.17 o
   2  17   7     1085.48     1134.41     38.56 o
   3  17   7     1317.76     1337.49     35.90 o
   4  17   7      379.64      421.19     23.23 o
   5  17   7     3887.23     3677.51    100.18 o
  -2  18   7     1750.34     1816.31     40.78 o
  -1  18   7       14.04        1.40     12.31 o
   0  18   7     3136.11     3203.69     54.21 o
   1  18   7      727.11      739.48     27.84 o
   2  18   7       17.33       -8.41     12.84 o
   3  18   7        0.14      -13.04     13.04 o
   4  18   7      119.20      111.96     16.65 o
   0  19   7      855.72      784.69     32.78 o
   1  19   7     6175.68     6304.67     80.90 o
   2  19   7        1.79      -12.80     12.80 o
  -2 -17   8      349.33      351.15     22.48 o
  -1 -17   8      844.79      825.95     34.60 o
   0 -17   8      194.84      205.55     23.18 o
   1 -17   8      164.76      146.88     16.41 o
   2 -17   8     1096.58     1103.42     38.88 o
  -4 -16   8      222.61      227.20     20.20 o
  -3 -16   8      989.71      995.91     38.66 o
  -2 -16   8       94.66       75.93     14.69 o
  -1 -16   8     3188.73     3229.06     61.67 o
   0 -16   8     3418.70     3470.72     55.49 o
   1 -16   8      534.58      508.84     24.06 o
   2 -16   8       31.24       -9.66     12.74 o
   3 -16   8        1.85      -12.49     12.49 o
  -5 -15   8     1629.65     1669.17     41.79 o
  -4 -15   8      212.36      221.81     19.43 o
  -3 -15   8       42.37       38.75     13.51 o
  -2 -15   8       82.70       69.76     15.13 o
  -1 -15   8        1.22       -1.72     11.75 o
   0 -15   8      214.43      227.41     16.94 o
   1 -15   8     2053.15     2069.77     40.61 o
   2 -15   8        7.11       -1.93     11.65 o
   3 -15   8     1980.16     1953.70     42.82 o
   4 -15   8     1454.55     1444.26     38.58 o
  -5 -14   8      135.01      156.41     17.25 o
  -4 -14   8     1133.56     1186.10     35.12 o
  -3 -14   8      756.89      760.76     24.56 o
  -2 -14   8     2546.18     2489.98     45.37 o
  -1 -14   8     2108.05     2099.31     37.96 o
   0 -14   8       37.95       27.21     10.79 o
   1 -14   8     1258.76     1285.60     30.44 o
   2 -14   8        6.89       28.13      9.35 o
   3 -14   8      465.88      449.91     23.11 o
   4 -14   8      561.30      533.78     25.82 o
   5 -14   8      533.76      521.51     29.52 o
  -6 -13   8      880.18      845.98     29.07 o
  -5 -13   8       81.40       95.50     14.71 o
  -4 -13   8     1273.96     1224.82     34.30 o
  -3 -13   8      758.17      794.83     23.62 o
  -2 -13   8      138.92      125.12     13.67 o
  -1 -13   8     2865.67     2907.51     40.46 o
   0 -13   8     1248.60     1215.54     30.11 o
   1 -13   8     2285.46     2358.02     37.17 o
   2 -13   8     4464.95     4476.40     57.20 o
   3 -13   8      255.25      252.26     17.79 o
   4 -13   8       31.47       19.69     11.26 o
   5 -13   8      103.48       93.33     20.47 o
   6 -13   8       57.19       31.80     27.90 o
  -7 -12   8       81.68       37.42     29.68 o
  -6 -12   8     2004.73     1979.54     39.95 o
  -5 -12   8      263.20      268.96     17.37 o
  -4 -12   8     1710.46     1696.94     35.61 o
  -3 -12   8     5295.47     5326.62     58.07 o
  -2 -12   8      258.11      219.87     14.28 o
  -1 -12   8      333.39      323.64     16.10 o
   0 -12   8      195.85      200.37     13.42 o
   1 -12   8      693.00      687.74     21.19 o
   2 -12   8     1233.71     1221.88     25.91 o
   3 -12   8     1561.28     1584.85     32.45 o
   4 -12   8      948.72      977.45     25.69 o
   5 -12   8      974.83      903.71     32.38 o
   6 -12   8     1460.71     1328.15     73.89 o
  -7 -11   8       96.73      133.13     64.93 o
  -6 -11   8       41.95       22.87     10.34 o
  -5 -11   8      106.41      103.59     11.96 o
  -4 -11   8      372.53      310.95     17.76 o
  -3 -11   8     1719.86     1721.17     29.11 o
  -2 -11   8      873.74      914.92     22.38 o
  -1 -11   8     1297.15     1232.86     23.55 o
   0 -11   8     2011.51     2021.54     29.87 o
   1 -11   8      515.76      529.21     18.45 o
   2 -11   8       51.03       72.97      9.08 o
   3 -11   8      697.73      666.97     22.84 o
   4 -11   8      778.12      757.83     21.95 o
   5 -11   8      819.05      771.36     39.31 o
   6 -11   8     2204.64     2182.81     90.03 o
   7 -11   8      419.63      403.70     46.92 o
  -7 -10   8     1922.99     1893.28     85.39 o
  -6 -10   8      422.71      457.94     19.14 o
  -5 -10   8     4723.70     4730.46     55.10 o
  -4 -10   8     2422.76     2287.00     38.70 o
  -3 -10   8      372.54      364.88     17.42 o
  -2 -10   8     3225.50     3133.91     38.76 o
  -1 -10   8      277.99      306.48     13.34 o
   0 -10   8      190.00      249.89     12.17 o
   1 -10   8     6780.41     6801.60     69.13 o
   2 -10   8     1741.59     1724.61     24.64 o
   3 -10   8     5493.59     5590.13     53.87 o
   4 -10   8     4440.73     4347.19     46.65 o
   5 -10   8      964.21      978.76     72.21 o
   6 -10   8     1010.83     1008.89     86.80 o
   7 -10   8        7.60      -14.37     23.40 o
  -8  -9   8       11.59       19.51     20.41 o
  -7  -9   8      481.19      573.69     35.78 o
  -6  -9   8     1035.59     1055.10     27.40 o
  -5  -9   8       22.48       27.64      8.18 o
  -4  -9   8     3958.85     3897.68     49.93 o
  -3  -9   8     4488.01     4373.41     45.87 o
  -2  -9   8     2279.61     2125.48     35.78 o
  -1  -9   8     7516.25     7436.89     63.98 o
   0  -9   8       66.20       65.79      7.66 o
   1  -9   8        4.95       15.22      6.37 o
   2  -9   8      102.75       67.47      6.68 o
   3  -9   8       22.95       11.23      6.83 o
   4  -9   8     5095.47     5091.56     56.77 o
   5  -9   8     3838.67     4008.32    305.56 o
   6  -9   8     1065.96     1083.89     51.11 o
   7  -9   8      930.71      840.13     58.91 o
   8  -9   8      432.39      283.53     53.39 o
  -8  -8   8       84.08       57.01     28.22 o
  -7  -8   8     2420.89     2365.43     60.41 o
  -6  -8   8     4990.85     5061.46     88.76 o
  -5  -8   8       10.19       -1.97      7.00 o
  -4  -8   8       90.26      107.62      9.97 o
  -3  -8   8      226.11      239.17     11.08 o
  -2  -8   8       33.26       23.39      5.85 o
  -1  -8   8     3781.51     3710.87     37.62 o
   0  -8   8     3015.63     3100.98     33.35 o
   1  -8   8     4156.02     4183.23     39.61 o
   2  -8   8     1609.21     1638.28     23.98 o
   3  -8   8     1164.36     1187.40     19.02 o
   4  -8   8      201.60      184.68      9.85 o
   5  -8   8      128.14      143.73     20.41 o
   6  -8   8      108.19      123.06     23.03 o
   7  -8   8     1406.51     1322.25     55.05 o
   8  -8   8     1231.05     1257.42    125.89 o
  -8  -7   8      833.57      816.24     41.56 o
  -7  -7   8        7.28        9.75     16.16 o
  -6  -7   8     1528.92     1630.17     46.87 o
  -5  -7   8     7229.02     7246.32     63.45 o
  -4  -7   8      136.91      125.56      9.18 o
  -3  -7   8     3295.17     3362.46     33.44 o
  -2  -7   8     2528.26     2580.37     27.62 o
  -1  -7   8       14.90       20.31      5.43 o
   0  -7   8      685.30      780.71     15.96 o
   1  -7   8     1185.53     1156.12     18.65 o
   2  -7   8       22.71       12.30      5.33 o
   3  -7   8     4214.35     4385.25     39.57 o
   4  -7   8     5517.00     5573.81     50.12 o
   5  -7   8     1123.69     1160.34     38.42 o
   6  -7   8     5704.33     5698.94    148.68 o
   7  -7   8       54.39       39.83     21.24 o
   8  -7   8       96.91       79.89     35.71 o
  -8  -6   8      770.94      862.78     41.69 o
  -7  -6   8      782.67      818.30     39.31 o
  -6  -6   8       22.97       -7.92     13.34 o
  -5  -6   8      206.27      239.40     10.92 o
  -4  -6   8       31.70       22.77      6.69 o
  -3  -6   8     1134.29     1161.33     18.21 o
  -2  -6   8     5315.49     5453.89     42.83 o
  -1  -6   8      328.90      322.06     11.03 o
   0  -6   8     6004.05     6027.99     49.18 o
   1  -6   8    12564.50    12673.49     87.11 o
   2  -6   8      404.29      461.10     11.79 o
   3  -6   8       97.64       83.12      5.54 o
   4  -6   8      759.28      781.55     16.43 o
   5  -6   8       49.57       61.21     14.19 o
   6  -6   8     3769.29     3837.05     67.35 o
   7  -6   8     1383.50     1357.16     45.68 o
   8  -6   8      462.63      499.66     33.46 o
  -9  -5   8      215.02      180.21     41.62 o
  -8  -5   8      140.27      112.86     26.88 o
  -7  -5   8     3827.22     3886.50     98.40 o
  -6  -5   8      807.21      815.55     35.41 o
  -5  -5   8     3036.77     3035.33     33.23 o
  -4  -5   8     5568.15     5408.64     46.13 o
  -3  -5   8     1155.24     1146.29     15.46 o
  -2  -5   8      249.65      322.36      9.42 o
  -1  -5   8     7344.76     7241.90     59.90 o
   0  -5   8     1391.03     1606.13     25.72 o
   1  -5   8    20961.71    20609.22    131.89 o
   2  -5   8    17498.77    17385.86    115.74 o
   3  -5   8     1277.14     1294.63     15.19 o
   4  -5   8     2825.91     2849.89     36.40 o
   5  -5   8      640.80      605.13     27.92 o
   6  -5   8       69.90       30.63     12.55 o
   7  -5   8      261.89      275.87     24.12 o
   8  -5   8      182.14      181.95     22.36 o
   9  -5   8      567.40      625.83     52.30 o
  -9  -4   8     3069.81     3172.64     81.81 o
  -8  -4   8       38.08       22.94     16.29 o
  -7  -4   8      158.12      158.78     20.64 o
  -6  -4   8        4.02        3.59     13.04 o
  -5  -4   8        1.54       -5.80      5.80 o
  -4  -4   8     7582.18     7445.23     55.36 o
  -3  -4   8     7233.40     7154.56     49.22 o
  -2  -4   8      683.27      641.02     11.83 o
  -1  -4   8     7086.52     7126.32     52.88 o
   0  -4   8     2870.18     2900.03     30.30 o
   1  -4   8     1318.61     1330.31     17.69 o
   2  -4   8     1376.83     1528.03     18.52 o
   3  -4   8      382.09      385.35     10.44 o
   4  -4   8     1024.13     1065.35     21.56 o
   5  -4   8     1718.75     1867.79     48.84 o
   6  -4   8     2148.65     2221.38     45.89 o
   7  -4   8      837.68      819.26     31.42 o
   8  -4   8      928.73      894.06     52.38 o
   9  -4   8       14.63       -5.68     17.85 o
  -9  -3   8     1023.68      918.49     49.78 o
  -8  -3   8     3017.30     2997.45     66.83 o
  -7  -3   8      203.85      179.95     18.99 o
  -6  -3   8      956.52      938.90     33.19 o
  -5  -3   8     1901.77     1935.01     31.50 o
  -4  -3   8     2452.83     2499.25     25.85 o
  -3  -3   8     1351.55     1392.05     17.91 o
  -2  -3   8     2395.51     2353.93     23.55 o
  -1  -3   8     4116.76     4080.84     35.51 o
   0  -3   8    11549.18    11349.26     74.03 o
   1  -3   8     3091.38     3119.86     27.84 o
   2  -3   8     2652.68     2596.37     26.99 o
   3  -3   8     7762.31     7896.56     57.40 o
   4  -3   8      232.23      283.76     11.88 o
   5  -3   8      154.34      148.63     13.12 o
   6  -3   8     1472.18     1536.18     39.51 o
   7  -3   8      258.12      244.89     18.99 o
   8  -3   8     6043.25     6032.65     99.43 o
   9  -3   8     1802.97     1774.04     80.80 o
  -9  -2   8       57.77       15.46     20.42 o
  -8  -2   8      122.48      167.95     20.61 o
  -7  -2   8      819.90      785.94     33.30 o
  -6  -2   8     1539.78     1533.76     38.76 o
  -5  -2   8     5510.97     5694.75     47.81 o
  -4  -2   8     1828.28     1860.08     20.61 o
  -3  -2   8     5832.06     5724.51     44.11 o
  -2  -2   8     9743.71     9662.77     65.08 o
  -1  -2   8     1901.04     1891.02     19.65 o
   0  -2   8     1937.04     2186.19     21.91 o
   1  -2   8     5534.45     5622.25     43.45 o
   2  -2   8     3849.76     3980.91     33.65 o
   3  -2   8     6207.82     5970.66     60.43 o
   4  -2   8    10750.18    10718.85    101.72 o
   5  -2   8     1276.10     1283.80     32.91 o
   6  -2   8     1746.05     1769.96     39.22 o
   7  -2   8      367.85      359.53     22.28 o
   8  -2   8       48.18       23.09     13.05 o
   9  -2   8      871.35      890.27     55.55 o
  -9  -1   8     1452.44     1450.87     51.73 o
  -8  -1   8       62.18       48.92     18.21 o
  -7  -1   8     2961.50     2954.96     56.79 o
  -6  -1   8       52.62       53.83     13.43 o
  -5  -1   8        8.35        1.34      5.31 o
  -4  -1   8     3527.79     3554.93     29.96 o
  -3  -1   8      394.71      371.14     13.05 o
  -2  -1   8    16438.84    16346.91    114.64 o
  -1  -1   8    19735.04    19793.41    128.97 o
   0  -1   8     3553.42     3817.18     33.93 o
   1  -1   8     5151.08     5220.26     41.56 o
   2  -1   8     2279.06     2232.24     20.60 o
   3  -1   8      158.44      125.17      9.58 o
   4  -1   8     1161.05     1174.70     19.51 o
   5  -1   8      342.08      377.19     16.59 o
   6  -1   8     2007.64     2050.92     42.48 o
   7  -1   8     2413.85     2349.42     48.53 o
   8  -1   8     2178.68     2083.73     46.02 o
   9  -1   8      277.11      310.34     27.75 o
  -9   0   8      516.28      484.20     36.71 o
  -8   0   8        1.93        0.17     15.59 o
  -7   0   8     3914.33     3970.30     67.40 o
  -6   0   8     3026.25     3058.61     55.12 o
  -5   0   8     3195.50     3088.84     31.28 o
  -4   0   8     3516.25     3529.96     29.75 o
  -3   0   8      223.60      258.11      9.20 o
  -2   0   8      160.41      196.82      7.76 o
  -1   0   8     8092.17     8398.92     61.87 o
   0   0   8     1165.86     1123.64     15.51 o
   1   0   8     7825.78     7819.96     50.95 o
   2   0   8    10199.60    10430.66     69.24 o
   3   0   8      484.72      430.88     14.30 o
   4   0   8     4566.12     4675.73     50.72 o
   5   0   8     1594.19     1640.30     27.19 o
   6   0   8      273.46      266.91     16.17 o
   7   0   8       25.27       39.99     10.72 o
   8   0   8      970.90      984.52     49.54 o
   9   0   8      738.22      796.94     72.14 o
  -9   1   8      308.46      315.12     29.60 o
  -8   1   8       47.19       58.99     17.65 o
  -7   1   8      104.75      105.28     16.51 o
  -6   1   8     1144.38     1189.87     31.63 o
  -5   1   8     2814.05     2846.85     29.22 o
  -4   1   8     2673.40     2639.58     23.74 o
  -3   1   8    14047.67    14040.91     96.98 o
  -2   1   8    12955.70    13064.99     86.80 o
  -1   1   8      617.85      565.10     16.68 o
   0   1   8    23971.06    23949.89    159.80 o
   1   1   8      342.64      323.51      7.81 o
   2   1   8       66.61       48.18      3.99 o
   3   1   8     6928.73     7076.69     70.12 o
   4   1   8      701.53      749.51     19.37 o
   5   1   8    14529.66    14365.24    141.41 o
   6   1   8     4338.35     4451.48     59.50 o
   7   1   8      257.02      262.59     21.03 o
   8   1   8     1139.01     1261.18    127.34 o
   9   1   8      619.05      730.22     67.40 o
  -9   2   8      259.58      332.29     29.61 o
  -8   2   8      872.29      870.74     37.35 o
  -7   2   8     1586.02     1523.33     40.35 o
  -6   2   8     1090.42     1101.49     31.20 o
  -5   2   8     3099.20     3119.56     34.81 o
  -4   2   8      204.76      205.32      8.40 o
  -3   2   8       29.58       45.33      6.21 o
  -2   2   8     6963.28     7160.98     51.23 o
  -1   2   8      352.78      405.24     10.59 o
   0   2   8    25816.19    26288.48    187.50 o
   1   2   8     8606.50     8798.09     58.85 o
   2   2   8     2127.73     2062.62     19.01 o
   3   2   8     1062.13     1098.96     26.70 o
   4   2   8        0.02        7.72      6.56 o
   5   2   8     1001.07      895.19     24.61 o
   6   2   8     6856.28     6837.79     83.68 o
   7   2   8     1970.40     1922.92     53.94 o
   8   2   8     1174.38     1252.45     74.34 o
   9   2   8     2274.25     2106.76     98.28 o
  -9   3   8       66.19       90.50     20.01 o
  -8   3   8      277.29      284.51     24.17 o
  -7   3   8     3321.10     3294.65    101.09 o
  -6   3   8       62.63       66.96     13.76 o
  -5   3   8     7704.64     7609.66     66.50 o
  -4   3   8    13268.18    13378.83     94.53 o
  -3   3   8      405.98      324.34      9.10 o
  -2   3   8     2569.02     2529.20     25.57 o
  -1   3   8      218.60      280.89      8.81 o
   0   3   8      109.31       79.15      5.77 o
   1   3   8    13281.00    13492.42     83.54 o
   2   3   8     7892.96     7900.62     54.76 o
   3   3   8     7189.44     7193.13     71.86 o
   4   3   8     5140.10     5051.62     53.56 o
   5   3   8     5531.98     5418.42     67.92 o
   6   3   8     2737.63     2573.35     53.92 o
   7   3   8      774.05      773.13     26.87 o
   8   3   8       42.80       27.03     24.53 o
   9   3   8      124.36      145.01     64.93 o
  -9   4   8     3853.02     3853.94     75.11 o
  -8   4   8      590.13      591.03     36.08 o
  -7   4   8      239.18      228.63     23.63 o
  -6   4   8        3.69        9.61     13.29 o
  -5   4   8       92.07       64.08      7.04 o
  -4   4   8     1672.85     1702.32     22.69 o
  -3   4   8     2768.00     2802.57     25.66 o
  -2   4   8      722.25      686.46     13.41 o
  -1   4   8     4733.54     4540.15     44.65 o
   0   4   8     6668.17     6672.68     49.75 o
   1   4   8      762.71      716.35     12.54 o
   2   4   8     2154.60     2136.27     20.84 o
   3   4   8     1762.69     1829.83     33.39 o
   4   4   8      767.49      811.65     17.92 o
   5   4   8      157.68      182.82     14.18 o
   6   4   8      933.32      971.81     32.08 o
   7   4   8     3879.04     3939.63     73.57 o
   8   4   8     2231.27     2223.69     66.50 o
   9   4   8       15.68       24.53     45.45 o
  -8   5   8      527.74      587.10     41.64 o
  -7   5   8      351.59      394.72     29.53 o
  -6   5   8     2285.50     2311.71     55.47 o
  -5   5   8      603.71      633.61     15.60 o
  -4   5   8      305.98      262.29     11.54 o
  -3   5   8     1605.75     1679.97     21.25 o
  -2   5   8        0.01       -4.63      4.63 o
  -1   5   8     9856.58    10312.99     75.57 o
   0   5   8     5418.77     5176.83     43.38 o
   1   5   8       91.85       97.93      6.11 o
   2   5   8    14262.38    13908.08     97.08 o
   3   5   8     9999.06     9841.97     80.82 o
   4   5   8     3086.50     3116.68     43.38 o
   5   5   8      846.89      841.59     31.55 o
   6   5   8        7.64       -1.62     10.58 o
   7   5   8       14.25        8.91     11.47 o
   8   5   8     3559.65     3530.61     72.01 o
   9   5   8      561.78      547.48     38.06 o
  -8   6   8     1500.41     1557.67     52.20 o
  -7   6   8       14.04       21.39     17.07 o
  -6   6   8      191.59      189.38     21.32 o
  -5   6   8     2013.95     2067.14     27.67 o
  -4   6   8     1601.10     1462.06     23.24 o
  -3   6   8     6345.37     6345.76     48.55 o
  -2   6   8     8511.80     8548.68     64.15 o
  -1   6   8     3093.89     3052.98     32.89 o
   0   6   8     1353.05     1314.88     18.82 o
   1   6   8       16.03        7.66      4.47 o
   2   6   8       50.89       61.47      5.80 o
   3   6   8     7451.42     7104.70     56.33 o
   4   6   8     5867.34     5781.58     76.85 o
   5   6   8     1301.98     1234.20     39.24 o
   6   6   8     1815.03     1782.06     48.39 o
   7   6   8      955.88      968.09     44.36 o
   8   6   8      365.41      392.24     26.59 o
   9   6   8       34.10        2.89     25.25 o
  -8   7   8     2203.13     2255.39     63.20 o
  -7   7   8     7377.54     7137.89    115.75 o
  -6   7   8      288.84      238.88     22.14 o
  -5   7   8      126.13      135.09     10.20 o
  -4   7   8      162.54      167.15     10.59 o
  -3   7   8     1379.95     1463.73     20.84 o
  -2   7   8     2310.10     2250.44     26.51 o
  -1   7   8     1347.10     1465.95     22.86 o
   0   7   8     9283.36     9395.64     82.51 o
   1   7   8     8025.08     8218.09     62.88 o
   2   7   8     4726.80     4879.61     45.07 o
   3   7   8      690.18      682.59     11.19 o
   4   7   8        3.40        9.08      9.47 o
   5   7   8       43.58       11.73     14.67 o
   6   7   8     2032.69     2099.75     55.30 o
   7   7   8     1096.68     1168.20     48.08 o
   8   7   8       80.67       98.18     20.90 o
   9   7   8     2061.41     2174.44     91.62 o
  -8   8   8      138.52      103.91     22.63 o
  -7   8   8     1044.64     1046.69     47.09 o
  -6   8   8     2628.51     2622.19     39.54 o
  -5   8   8      844.33      850.19     20.87 o
  -4   8   8     2150.81     2250.96     33.23 o
  -3   8   8     2175.40     2204.52     27.94 o
  -2   8   8      120.27      124.78     13.21 o
  -1   8   8      262.43      246.38     10.92 o
   0   8   8     1007.82     1015.96     18.09 o
   1   8   8     5121.65     5227.66     45.74 o
   2   8   8     6208.91     6298.42     56.09 o
   3   8   8     1658.88     1722.63     20.31 o
   4   8   8     4759.78     4831.29     63.33 o
   5   8   8     3196.02     3098.13    168.74 o
   6   8   8      208.97      195.81     22.19 o
   7   8   8       60.37       10.77     28.07 o
   8   8   8      268.62      266.67     26.15 o
   9   8   8       46.85       51.94     30.30 o
  -8   9   8      268.46      254.92     29.41 o
  -7   9   8       56.87       19.88     18.27 o
  -6   9   8      766.21      801.02     22.63 o
  -5   9   8       41.52       36.38      8.80 o
  -4   9   8     1579.38     1635.29     28.49 o
  -3   9   8     3333.06     3388.46     37.20 o
  -2   9   8     1077.34     1164.01     20.19 o
  -1   9   8     2323.73     2311.98     30.47 o
   0   9   8    13435.56    13417.02     98.43 o
   1   9   8      183.40      205.64     11.13 o
   2   9   8        1.11       -0.90      5.45 o
   3   9   8      973.57      967.61     17.92 o
   4   9   8       77.62       41.22      9.75 o
   5   9   8     2095.86     2132.22     60.52 o
   6   9   8      781.77      817.45     42.35 o
   7   9   8     1294.91     1470.55     52.25 o
   8   9   8     1236.93     1275.17     50.54 o
  -7  10   8      210.63      243.48     26.93 o
  -6  10   8      956.51      917.55     25.38 o
  -5  10   8     3834.20     3919.29     58.44 o
  -4  10   8        0.79       -8.04      8.04 o
  -3  10   8       21.88       16.59      7.34 o
  -2  10   8      780.61      746.40     18.90 o
  -1  10   8      289.08      312.91     13.45 o
   0  10   8     3921.40     3921.32     42.56 o
   1  10   8     3019.98     3010.16     33.88 o
   2  10   8     3445.64     3354.35     37.07 o
   3  10   8     1789.14     1746.34     26.76 o
   4  10   8      709.07      683.33     15.18 o
   5  10   8       84.56       99.31     20.76 o
   6  10   8      180.37      210.37     27.14 o
   7  10   8       73.52       46.80     19.87 o
   8  10   8      783.84      711.49     86.57 o
  -7  11   8      472.50      431.13     34.60 o
  -6  11   8      122.67      130.99     13.59 o
  -5  11   8     4348.38     4355.27     52.56 o
  -4  11   8     6854.22     6828.17     74.60 o
  -3  11   8     2391.87     2448.17     33.88 o
  -2  11   8     5809.69     5825.29     58.03 o
  -1  11   8      247.39      268.99     13.06 o
   0  11   8      138.04      140.57     10.67 o
   1  11   8      185.90      175.09     11.60 o
   2  11   8       89.02       97.61      9.09 o
   3  11   8     4182.25     3917.91     45.25 o
   4  11   8     2918.61     2764.72     36.58 o
   5  11   8      508.94      505.60     35.91 o
   6  11   8     2540.38     2613.51     74.19 o
   7  11   8     1417.00     1488.69     57.74 o
   8  11   8        2.05       17.11     21.78 o
  -6  12   8      216.21      221.25     16.42 o
  -5  12   8       11.57       -9.33      9.98 o
  -4  12   8      108.85       59.98     12.37 o
  -3  12   8      454.96      475.91     19.68 o
  -2  12   8      905.04      950.26     23.29 o
  -1  12   8     2512.23     2519.07     35.28 o
   0  12   8     1477.75     1506.40     26.59 o
   1  12   8     1180.47     1194.76     24.22 o
   2  12   8     5029.46     4996.89     53.43 o
   3  12   8      130.45      123.35     10.71 o
   4  12   8       10.86        3.67      8.47 o
   5  12   8      822.29      824.45     46.74 o
   6  12   8       26.59       17.92     19.31 o
   7  12   8     4525.29     4753.02    110.75 o
   8  12   8      544.40      624.05     71.42 o
  -6  13   8     1655.57     1566.96     40.81 o
  -5  13   8        2.96       -7.04     13.09 o
  -4  13   8     2729.19     2650.35     43.97 o
  -3  13   8     5506.41     5550.25     61.52 o
  -2  13   8      482.39      396.31     16.90 o
  -1  13   8       25.25       17.12      8.74 o
   0  13   8      913.40      825.59     23.29 o
   1  13   8       46.79       35.26      8.86 o
   2  13   8     8380.32     8299.92     86.94 o
   3  13   8     1639.65     1651.86     29.69 o
   4  13   8     2162.41     2213.55     33.25 o
   5  13   8     1790.93     1802.40     63.14 o
   6  13   8       37.59      -12.35     19.75 o
   7  13   8       67.98       66.82     29.84 o
  -5  14   8      802.03      803.93     28.10 o
  -4  14   8        0.00      -10.28     10.28 o
  -3  14   8     4667.08     4584.35     55.39 o
  -2  14   8     7996.59     8127.93     77.96 o
  -1  14   8      247.03      248.52     16.77 o
   0  14   8     2123.71     2138.99     55.15 o
   1  14   8      500.15      487.47     19.85 o
   2  14   8       76.60       62.51     12.35 o
   3  14   8      878.97      817.15     31.11 o
   4  14   8        1.39       -7.87      8.85 o
   5  14   8     1145.51     1206.35    163.41 o
   6  14   8     1257.89     1278.34     69.09 o
   7  14   8      823.79      824.58     62.99 o
  -5  15   8     2041.92     2143.00     57.31 o
  -4  15   8        3.74       -4.70     10.71 o
  -3  15   8       48.33       26.12     10.23 o
  -2  15   8        4.11       -6.32      9.78 o
  -1  15   8      374.04      316.13     17.92 o
   0  15   8      658.61      632.05     22.55 o
   1  15   8      890.46      863.95     26.14 o
   2  15   8     1684.54     1686.80     37.71 o
   3  15   8     2077.44     2157.80     42.02 o
   4  15   8     1006.70      944.88     27.05 o
   5  15   8       31.90       24.43     31.38 o
   6  15   8        2.56       18.79     27.56 o
  -4  16   8     2621.78     2581.71     46.74 o
  -3  16   8       78.82       84.92     12.26 o
  -2  16   8     2884.24     2804.25     44.71 o
  -1  16   8     1636.47     1699.67     35.98 o
   0  16   8      116.90      110.05     12.77 o
   1  16   8      625.54      581.63     23.00 o
   2  16   8      647.29      629.68     29.69 o
   3  16   8       92.67      108.93     14.87 o
   4  16   8     3734.21     3706.51     54.18 o
   5  16   8     1689.39     1687.77     85.19 o
  -3  17   8      351.90      353.74     23.12 o
  -2  17   8        4.34      -10.51     10.51 o
  -1  17   8     4371.88     4452.76     61.26 o
   0  17   8     3467.28     3600.00     56.37 o
   1  17   8     1551.10     1567.47     42.52 o
   2  17   8      582.37      632.54     28.66 o
   3  17   8      175.23      217.18     18.88 o
   4  17   8        4.06        9.26     12.55 o
   5  17   8      618.86      503.95    105.00 o
  -2  18   8       45.83       52.62     14.59 o
  -1  18   8      114.51      108.71     16.17 o
   0  18   8     1381.38     1387.28     37.72 o
   1  18   8      170.74      147.59     16.02 o
   2  18   8     1665.16     1677.07     42.09 o
   3  18   8     2884.71     2843.78     64.81 o
   0  19   8      872.12      906.59     41.47 o
   1  19   8      977.39      999.91     33.44 o
  -2 -17   9      283.82      209.30     20.38 o
  -1 -17   9     1618.65     1544.26     44.51 o
   0 -17   9       70.35      101.29     16.86 o
   1 -17   9      638.75      628.94     27.22 o
  -3 -16   9     1805.45     1877.05     47.76 o
  -2 -16   9       97.87       87.71     17.24 o
  -1 -16   9      886.09      997.60     39.05 o
   0 -16   9      161.38      117.20     20.45 o
   1 -16   9      201.54      207.83     26.16 o
   2 -16   9     1781.21     1725.10     42.58 o
   3 -16   9     1670.80     1659.59     41.34 o
  -4 -15   9      168.13      154.61     17.87 o
  -3 -15   9     1204.57     1141.40     44.45 o
  -2 -15   9     2373.83     2519.23     47.81 o
  -1 -15   9       27.23       51.94     14.18 o
   0 -15   9     3930.26     4012.37     59.25 o
   1 -15   9      348.81      367.68     19.56 o
   2 -15   9      252.48      265.75     20.34 o
   3 -15   9      473.52      389.92     23.54 o
   4 -15   9       51.32       58.68     14.69 o
  -5 -14   9     2407.96     2537.64     59.98 o
  -4 -14   9      128.61      149.00     17.08 o
  -3 -14   9      169.84      176.73     16.86 o
  -2 -14   9       93.60       61.91     12.77 o
  -1 -14   9       65.51       47.60     11.68 o
   0 -14   9     1030.83      984.46     28.80 o
   1 -14   9     4330.75     4192.06     55.83 o
   2 -14   9        0.20        6.40     11.62 o
   3 -14   9     1341.85     1395.79     36.04 o
   4 -14   9      687.80      704.81     29.37 o
   5 -14   9        3.32       -3.27     17.78 o
  -6 -13   9       74.56       70.37     14.56 o
  -5 -13   9      240.93      222.40     18.56 o
  -4 -13   9     4258.32     4336.09     61.84 o
  -3 -13   9      731.47      679.86     25.94 o
  -2 -13   9     1578.21     1627.55     34.15 o
  -1 -13   9     1504.15     1521.01     29.37 o
   0 -13   9      473.35      481.98     20.90 o
   1 -13   9      180.00      169.69     15.07 o
   2 -13   9      589.57      564.87     24.83 o
   3 -13   9      166.63      177.40     15.97 o
   4 -13   9     1852.41     1834.02     41.28 o
   5 -13   9     3359.29     3337.46     79.79 o
  -6 -12   9      770.06      842.70     29.16 o
  -5 -12   9      546.23      531.36     22.91 o
  -4 -12   9      380.51      400.28     21.24 o
  -3 -12   9        0.68       10.15     10.78 o
  -2 -12   9       65.54       59.32     10.85 o
  -1 -12   9     2005.66     2078.82     33.23 o
   0 -12   9      291.72      329.64     16.30 o
   1 -12   9       10.60       -7.52      8.31 o
   2 -12   9     3915.93     3935.62     46.32 o
   3 -12   9      110.45      128.28     14.12 o
   4 -12   9       15.90       18.12     10.12 o
   5 -12   9      704.01      685.10     28.41 o
   6 -12   9      219.96      205.54     39.78 o
  -7 -11   9      138.20      180.84     36.96 o
  -6 -11   9     2155.02     2184.10     40.98 o
  -5 -11   9     1570.97     1566.07     33.24 o
  -4 -11   9       31.92        2.86     10.56 o
  -3 -11   9     4339.26     4341.02     71.27 o
  -2 -11   9      471.49      469.10     17.60 o
  -1 -11   9       75.25       59.56      9.33 o
   0 -11   9     1808.08     1842.57     29.12 o
   1 -11   9      210.92      242.86     13.64 o
   2 -11   9     2109.98     2107.37     32.35 o
   3 -11   9     8072.54     7975.31     89.34 o
   4 -11   9      131.86      126.07     11.80 o
   5 -11   9     1262.62     1286.62     40.62 o
   6 -11   9       78.67       42.69     28.55 o
   7 -11   9        4.52      -19.12     29.22 o
  -7 -10   9      413.10      342.47     39.89 o
  -6 -10   9      810.97      809.15     29.10 o
  -5 -10   9      482.44      492.78     19.44 o
  -4 -10   9      453.40      401.12     19.40 o
  -3 -10   9     1788.98     1595.51     37.25 o
  -2 -10   9     5975.61     5826.53     67.66 o
  -1 -10   9      421.56      477.54     16.53 o
   0 -10   9     5005.46     4949.81     51.97 o
   1 -10   9     1099.67     1185.06     22.73 o
   2 -10   9        1.43       -5.90      5.90 o
   3 -10   9        1.82       -7.40      7.40 o
   4 -10   9      677.53      692.69     19.71 o
   5 -10   9       60.09       45.35     20.86 o
   6 -10   9      545.64      522.67     41.22 o
   7 -10   9     1496.10     1369.02    103.89 o
  -7  -9   9     2601.57     2482.93     72.94 o
  -6  -9   9     1291.84     1260.34     29.70 o
  -5  -9   9      274.78      315.65     15.11 o
  -4  -9   9      523.41      500.08     20.00 o
  -3  -9   9     1142.00     1112.99     24.23 o
  -2  -9   9      357.53      324.04     14.08 o
  -1  -9   9     1430.09     1406.63     23.94 o
   0  -9   9      180.88      177.52     10.50 o
   1  -9   9     6087.99     6076.69     57.06 o
   2  -9   9     6632.79     6543.82     53.87 o
   3  -9   9        0.50        5.74      6.56 o
   4  -9   9     5093.13     5054.93     52.95 o
   5  -9   9      157.22      124.56     29.31 o
   6  -9   9      114.03       95.08     23.84 o
   7  -9   9      579.86      591.39     44.56 o
  -8  -8   9        4.36       -8.93     17.67 o
  -7  -8   9       22.04       19.32     17.11 o
  -6  -8   9      683.70      672.31     20.45 o
  -5  -8   9      101.77       97.07      9.64 o
  -4  -8   9     2784.23     2845.05     42.91 o
  -3  -8   9     3825.74     3756.12     40.26 o
  -2  -8   9        0.63       -5.44      5.44 o
  -1  -8   9     7382.11     7389.61     59.49 o
   0  -8   9      262.71      265.06     11.92 o
   1  -8   9     1575.53     1508.97     22.12 o
   2  -8   9      938.75      992.17     16.01 o
   3  -8   9     3689.85     3747.79     39.02 o
   4  -8   9       22.84       24.11      7.96 o
   5  -8   9     9023.75     9068.87    170.83 o
   6  -8   9      113.63      109.31     23.00 o
   7  -8   9      714.98      794.12     68.91 o
   8  -8   9      444.36      459.91     45.15 o
  -8  -7   9     1925.23     1980.39     58.07 o
  -7  -7   9      201.30      195.16     24.17 o
  -6  -7   9     2830.00     2899.05     52.27 o
  -5  -7   9     1528.48     1581.46     29.51 o
  -4  -7   9      155.82      168.73     10.42 o
  -3  -7   9     1642.02     1669.91     23.08 o
  -2  -7   9     1310.08     1347.49     19.85 o
  -1  -7   9     1035.88     1047.65     17.73 o
   0  -7   9    12777.51    12745.80     94.32 o
   1  -7   9      129.40      149.25      8.46 o
   2  -7   9      864.42      900.53     16.62 o
   3  -7   9      101.50      121.74      7.78 o
   4  -7   9     1034.76     1043.35     22.13 o
   5  -7   9      720.76      740.40     42.08 o
   6  -7   9     1522.86     1510.48     55.93 o
   7  -7   9      617.40      671.84     45.36 o
   8  -7   9     2113.82     2068.63     68.49 o
  -8  -6   9      325.56      367.69     30.74 o
  -7  -6   9      288.09      246.76     25.45 o
  -6  -6   9     1103.07     1135.90     40.88 o
  -5  -6   9     5602.76     5647.22     53.53 o
  -4  -6   9      135.31      155.84      9.88 o
  -3  -6   9     2519.64     2551.78     26.77 o
  -2  -6   9        1.76        7.26      5.17 o
  -1  -6   9      170.05      149.98      9.00 o
   0  -6   9      425.66      436.72     12.90 o
   1  -6   9     1075.09     1085.35     17.51 o
   2  -6   9     1012.85      977.27     15.75 o
   3  -6   9     4887.68     5030.85     42.80 o
   4  -6   9     2357.75     2421.37     28.42 o
   5  -6   9       58.49       55.40     17.34 o
   6  -6   9     1102.47     1119.43     73.91 o
   7  -6   9      273.17      316.46     30.36 o
   8  -6   9       40.43       55.76     23.59 o
  -8  -5   9     1446.12     1379.83     48.88 o
  -7  -5   9      122.03      164.02     23.28 o
  -6  -5   9       23.80       18.38     14.60 o
  -5  -5   9     1278.74     1303.54     21.09 o
  -4  -5   9     4006.42     3973.70     38.40 o
  -3  -5   9      217.34      265.10      8.50 o
  -2  -5   9     7073.51     7043.53     51.17 o
  -1  -5   9    10014.28    10201.69     76.81 o
   0  -5   9      243.77      207.90     13.64 o
   1  -5   9    11605.79    11499.43     83.09 o
   2  -5   9     2586.30     2641.68     32.49 o
   3  -5   9        1.82        3.82      3.96 o
   4  -5   9     1349.69     1438.74     25.31 o
   5  -5   9     2777.12     2906.54     58.01 o
   6  -5   9      846.37      885.49     40.82 o
   7  -5   9     6376.83     6442.96    124.12 o
   8  -5   9      182.96      226.74     26.64 o
  -8  -4   9      112.82       99.28     20.45 o
  -7  -4   9      501.79      477.19     28.39 o
  -6  -4   9     3540.38     3527.17     62.59 o
  -5  -4   9       38.16       22.92      6.53 o
  -4  -4   9     9329.12     9105.10     68.61 o
  -3  -4   9      273.58      289.41      8.63 o
  -2  -4   9      395.80      431.11     10.84 o
  -1  -4   9     1572.59     1483.33     18.99 o
   0  -4   9     6582.32     6757.37     52.63 o
   1  -4   9      249.78      240.99      9.23 o
   2  -4   9    16091.80    16780.81    117.53 o
   3  -4   9       19.07       27.68      3.91 o
   4  -4   9     1626.08     1642.24     36.34 o
   5  -4   9      218.31      187.99     17.31 o
   6  -4   9        2.55      -10.34     10.34 o
   7  -4   9     1869.40     1817.08     55.75 o
   8  -4   9     1676.93     1673.68     54.92 o
   9  -4   9       65.48       70.07     21.86 o
  -9  -3   9      251.72      269.41     31.76 o
  -8  -3   9        1.93       -1.30     20.06 o
  -7  -3   9        3.37        1.85     13.32 o
  -6  -3   9     3546.48     3701.02     63.86 o
  -5  -3   9     1199.26     1243.56     24.62 o
  -4  -3   9     4946.38     5052.96     42.42 o
  -3  -3   9    33039.77    32520.82    175.73 o
  -2  -3   9     1927.70     2059.76     22.54 o
  -1  -3   9     3664.51     3668.05     31.71 o
   0  -3   9      339.94      330.30      9.34 o
   1  -3   9       52.49       40.46      5.09 o
   2  -3   9     1654.75     1723.68     21.87 o
   3  -3   9     8347.98     8519.83     66.06 o
   4  -3   9      254.53      227.31     13.06 o
   5  -3   9     4060.60     4256.25     62.94 o
   6  -3   9     4348.65     4355.97     74.91 o
   7  -3   9       41.40       49.95     14.17 o
   8  -3   9     1141.07     1151.85     44.51 o
   9  -3   9       18.92        2.22     25.97 o
  -9  -2   9      147.08      148.80     26.57 o
  -8  -2   9     4520.73     4523.51     78.63 o
  -7  -2   9      160.18      117.59     17.94 o
  -6  -2   9      437.26      419.91     24.66 o
  -5  -2   9      106.51      118.41      7.73 o
  -4  -2   9       87.18       81.84      7.50 o
  -3  -2   9      809.46      869.82     14.94 o
  -2  -2   9     6194.66     6207.37     46.64 o
  -1  -2   9     1744.75     1837.13     20.01 o
   0  -2   9     1987.34     1812.49     20.97 o
   1  -2   9     3462.10     3247.26     29.91 o
   2  -2   9     1362.43     1332.96     18.15 o
   3  -2   9     1992.45     1932.52     21.50 o
   4  -2   9      154.83      146.75     10.00 o
   5  -2   9       49.29       48.52     11.45 o
   6  -2   9      403.17      464.64     24.22 o
   7  -2   9     2475.78     2436.18     52.23 o
   8  -2   9      153.20      127.45     24.38 o
   9  -2   9     2855.49     2891.87     89.55 o
  -9  -1   9       99.93      119.17     23.44 o
  -8  -1   9      979.53      946.86     43.81 o
  -7  -1   9     2877.87     2827.81     57.43 o
  -6  -1   9       32.48       45.37     13.84 o
  -5  -1   9     4778.59     4807.93     43.04 o
  -4  -1   9     1847.57     1822.65     22.58 o
  -3  -1   9      894.05      910.18     14.34 o
  -2  -1   9     3312.89     3370.41     30.38 o
  -1  -1   9        6.50        2.05      4.58 o
   0  -1   9       27.84       18.02      4.55 o
   1  -1   9     6187.37     5783.21     45.03 o
   2  -1   9      509.63      480.48     11.02 o
   3  -1   9     7518.68     7606.76     82.86 o
   4  -1   9    17455.74    17497.88    157.48 o
   5  -1   9       12.59       10.63     10.31 o
   6  -1   9      359.53      385.73     23.53 o
   7  -1   9       15.34       13.37     11.66 o
   8  -1   9      188.86      192.31     18.58 o
   9  -1   9      883.50      902.03     49.46 o
  -9   0   9      264.24      208.10     25.86 o
  -8   0   9        1.86       -7.21     15.47 o
  -7   0   9      689.76      696.04     32.48 o
  -6   0   9      238.77      249.51     25.65 o
  -5   0   9      626.88      610.22     13.98 o
  -4   0   9     3218.82     3259.32     31.84 o
  -3   0   9     7533.03     7601.79     51.50 o
  -2   0   9     4868.26     4940.29     39.61 o
  -1   0   9    31123.76    31043.37    216.15 o
   0   0   9     1420.72     1607.71     19.34 o
   1   0   9     2328.91     2196.66     20.01 o
   2   0   9       85.15      113.22      5.76 o
   3   0   9      773.99      720.73     21.36 o
   4   0   9      231.29      256.95     15.08 o
   5   0   9     8565.98     8421.67    100.69 o
   6   0   9        8.99       18.25     10.01 o
   7   0   9     2500.56     2552.95     60.32 o
   8   0   9     1338.96     1442.51     38.46 o
   9   0   9        0.17       17.99     18.36 o
  -9   1   9     1296.00     1266.14     50.37 o
  -8   1   9     1410.04     1361.44     46.98 o
  -7   1   9      243.06      241.03     23.18 o
  -6   1   9     9250.05     9019.21    113.49 o
  -5   1   9      457.42      454.36     12.99 o
  -4   1   9     3377.38     3437.06     31.83 o
  -3   1   9      344.23      405.12      9.72 o
  -2   1   9      560.84      500.64     12.10 o
  -1   1   9    13472.85    14149.07     90.87 o
   0   1   9    34029.51    35577.76    214.70 o
   1   1   9      385.79      359.88      8.93 o
   2   1   9    10295.88    10262.14     69.51 o
   3   1   9     2947.34     2889.87     44.49 o
   4   1   9        1.07        1.78      5.75 o
   5   1   9     1241.31     1223.11     30.33 o
   6   1   9      223.66      239.68     19.31 o
   7   1   9     1240.21     1275.85     33.35 o
   8   1   9      942.32      916.99     38.95 o
   9   1   9      794.55      859.00     82.24 o
  -9   2   9      233.65      270.70     28.49 o
  -8   2   9      588.31      595.53     36.13 o
  -7   2   9        1.23        2.18     12.15 o
  -6   2   9     1577.26     1544.25     36.59 o
  -5   2   9     5809.85     5798.91     49.83 o
  -4   2   9      342.94      315.99     10.60 o
  -3   2   9     3678.72     3675.88     30.47 o
  -2   2   9      901.92      884.92     14.97 o
  -1   2   9      286.48      315.61     10.01 o
   0   2   9       31.42       -1.07      4.54 o
   1   2   9     7317.99     7583.05     53.12 o
   2   2   9        9.93        5.40      4.73 o
   3   2   9    14441.47    14398.32    157.50 o
   4   2   9    10066.11    10137.02     96.88 o
   5   2   9     1660.96     1665.52     36.36 o
   6   2   9     7736.00     7645.62    122.30 o
   7   2   9      239.51      223.85     17.90 o
   8   2   9      141.23      146.16     23.81 o
   9   2   9       14.80       53.39     52.67 o
  -8   3   9     2834.79     2729.70     59.88 o
  -7   3   9     2212.05     2270.14     51.27 o
  -6   3   9      710.33      723.06     52.11 o
  -5   3   9     1250.28     1231.31     20.33 o
  -4   3   9       45.20       57.49      6.88 o
  -3   3   9       78.26      106.07      6.19 o
  -2   3   9     6347.28     6211.45     47.70 o
  -1   3   9     4154.51     4109.98     35.85 o
   0   3   9      756.15      737.03     13.70 o
   1   3   9    38183.93    37518.50    217.02 o
   2   3   9     1584.17     1594.71     17.62 o
   3   3   9     2207.42     2187.77     32.37 o
   4   3   9      643.15      665.73     16.89 o
   5   3   9     2106.14     2093.24     41.28 o
   6   3   9       98.10      106.86     14.92 o
   7   3   9     4800.00     4986.96     88.59 o
   8   3   9      111.68       97.34     49.78 o
   9   3   9      587.45      452.35     88.02 o
  -8   4   9      198.54      164.10     23.50 o
  -7   4   9     1125.99     1217.33     44.71 o
  -6   4   9     1731.04     1671.55     47.16 o
  -5   4   9      120.04      103.60      8.59 o
  -4   4   9     6433.76     6327.89     55.78 o
  -3   4   9      232.95      217.76      8.19 o
  -2   4   9       20.21       35.94      5.72 o
  -1   4   9     1588.03     1592.15     21.13 o
   0   4   9       85.47       67.43      5.83 o
   1   4   9     8673.10     8667.56     63.30 o
   2   4   9    19041.97    19266.83    129.78 o
   3   4   9      708.16      738.50     15.67 o
   4   4   9     1749.35     1767.57     30.52 o
   5   4   9      327.08      333.80     21.87 o
   6   4   9        1.54       -4.51     10.30 o
   7   4   9      259.28      234.94     19.81 o
   8   4   9     1076.37     1068.55     63.79 o
   9   4   9      899.74      935.19     46.09 o
  -8   5   9      819.00      850.54     48.69 o
  -7   5   9     1138.02     1059.96     44.44 o
  -6   5   9      199.65      216.54     15.70 o
  -5   5   9      169.36      173.29     10.28 o
  -4   5   9     2419.04     2415.56     31.73 o
  -3   5   9     9119.78     9048.53     67.43 o
  -2   5   9      125.50      117.28      7.65 o
  -1   5   9    12069.94    11882.74     85.84 o
   0   5   9     1471.25     1432.13     20.40 o
   1   5   9       12.88        1.19      4.25 o
   2   5   9      131.69      131.99      7.25 o
   3   5   9     3584.00     3578.63     32.17 o
   4   5   9     1693.49     1703.10     36.78 o
   5   5   9     4682.75     4738.14     88.52 o
   6   5   9     1188.02     1265.16     39.56 o
   7   5   9      558.15      483.45     33.65 o
   8   5   9     4207.19     4307.38     84.51 o
   9   5   9       18.94      -15.82     19.84 o
  -8   6   9     4732.47     4703.59    121.03 o
  -7   6   9      470.63      382.93     30.13 o
  -6   6   9     1952.02     1879.09     41.25 o
  -5   6   9     1248.95     1276.35     23.27 o
  -4   6   9     1336.10     1346.58     23.86 o
  -3   6   9       67.18       59.02      6.79 o
  -2   6   9     1084.76     1120.78     20.17 o
  -1   6   9      187.17      196.62      9.37 o
   0   6   9     3822.80     3784.16     36.34 o
   1   6   9     2406.99     2341.42     24.84 o
   2   6   9        0.37       -4.81      4.81 o
   3   6   9    10913.38    10922.01     82.54 o
   4   6   9     1489.17     1380.14     32.09 o
   5   6   9       23.23       19.77     14.01 o
   6   6   9      561.26      575.53     31.33 o
   7   6   9      228.63      222.94     38.09 o
   8   6   9      658.13      713.11     48.73 o
   9   6   9     3504.11     3679.38    104.22 o
  -8   7   9       24.43       -0.40     18.81 o
  -7   7   9        0.42       25.54     17.95 o
  -6   7   9       61.68       26.67      8.92 o
  -5   7   9     2989.57     3029.32     38.42 o
  -4   7   9     3399.99     3514.43     41.83 o
  -3   7   9      425.12      417.42     13.53 o
  -2   7   9    13181.85    13364.58     94.56 o
  -1   7   9      219.59      247.36     10.68 o
   0   7   9      414.42      383.65     15.06 o
   1   7   9       26.84        8.93      5.22 o
   2   7   9        2.95        2.91      5.16 o
   3   7   9     3203.33     3302.22     29.73 o
   4   7   9    13720.53    13352.09    154.97 o
   5   7   9      147.91      127.52     19.07 o
   6   7   9     3241.75     3256.33     74.05 o
   7   7   9      428.74      444.61     30.04 o
   8   7   9       31.02       51.23     17.06 o
   9   7   9      133.40      125.69     31.02 o
  -8   8   9        0.30       17.71     18.78 o
  -7   8   9     3879.35     3930.16     83.56 o
  -6   8   9      125.16      128.82     13.93 o
  -5   8   9      635.51      632.58     19.57 o
  -4   8   9      466.09      519.91     17.94 o
  -3   8   9     2450.13     2410.93     31.58 o
  -2   8   9     1515.12     1580.79     26.94 o
  -1   8   9    25496.48    25155.20    168.61 o
   0   8   9     2844.58     2815.17     31.83 o
   1   8   9     5737.27     5648.26     48.99 o
   2   8   9     3697.95     3717.36     39.24 o
   3   8   9      506.81      578.43     13.39 o
   4   8   9      273.58      263.57     18.71 o
   5   8   9     2174.43     2003.42     57.51 o
   6   8   9       78.57       64.94     17.48 o
   7   8   9     1464.10     1575.28     52.31 o
   8   8   9     1295.99     1268.93     65.45 o
  -7   9   9      229.58      221.55     26.87 o
  -6   9   9     4624.10     4688.29     58.42 o
  -5   9   9      560.79      604.77     20.26 o
  -4   9   9      929.42      968.08     24.50 o
  -3   9   9      842.59      915.47     20.56 o
  -2   9   9     2785.86     2773.67     33.69 o
  -1   9   9      267.21      240.09     11.92 o
   0   9   9      349.64      374.53     13.42 o
   1   9   9      595.59      576.32     15.10 o
   2   9   9     2570.50     2436.69     31.27 o
   3   9   9      610.06      733.34     24.29 o
   4   9   9       76.48       69.40     11.54 o
   5   9   9     1790.81     1922.63     58.72 o
   6   9   9        0.15      -13.73     13.73 o
   7   9   9        6.26      -15.29     15.29 o
   8   9   9       27.10       39.58     20.07 o
  -7  10   9      181.68      190.80     26.58 o
  -6  10   9       27.87       17.55     10.61 o
  -5  10   9     1817.56     1774.77     31.72 o
  -4  10   9       86.63       72.44     11.05 o
  -3  10   9     4067.87     4143.14     45.80 o
  -2  10   9     1726.61     1790.78     27.27 o
  -1  10   9       33.73       18.75      7.18 o
   0  10   9     2831.21     2921.52     36.07 o
   1  10   9      790.71      784.65     18.13 o
   2  10   9        2.14       -6.28      6.28 o
   3  10   9     1515.29     1604.84     26.19 o
   4  10   9      257.50      290.50     11.89 o
   5  10   9     3864.70     3696.21     96.64 o
   6  10   9     8305.33     8478.04    186.81 o
   7  10   9       23.38       13.07     18.13 o
   8  10   9     1110.99     1128.55     51.75 o
  -7  11   9      193.09      176.83     34.26 o
  -6  11   9      141.04      113.99     13.97 o
  -5  11   9     3490.36     3531.08     54.71 o
  -4  11   9      861.04      877.19     31.42 o
  -3  11   9      331.27      324.88     15.45 o
  -2  11   9     1469.81     1496.50     26.90 o
  -1  11   9      936.88      938.65     21.73 o
   0  11   9      903.81     1017.46     25.75 o
   1  11   9     9466.90     9565.21     84.86 o
   2  11   9       63.44       41.43      8.19 o
   3  11   9     2390.50     2371.05     33.75 o
   4  11   9      907.13      873.49     22.12 o
   5  11   9      190.10      172.13     25.33 o
   6  11   9      178.96      163.14     26.37 o
   7  11   9     1141.13     1157.89     52.79 o
   8  11   9      210.15      247.36     30.70 o
  -6  12   9      428.39      423.36     21.25 o
  -5  12   9      831.32      842.12     36.81 o
  -4  12   9     7986.41     8121.49     85.95 o
  -3  12   9      773.19      799.24     23.16 o
  -2  12   9     1911.03     1990.34     32.01 o
  -1  12   9      266.74      309.81     14.95 o
   0  12   9        9.98       -7.37      7.37 o
   1  12   9     2552.38     2533.53     45.18 o
   2  12   9     2721.27     2547.86     37.60 o
   3  12   9      635.74      644.35     20.25 o
   4  12   9     3212.05     3217.55     44.53 o
   5  12   9     1459.05     1458.97     84.30 o
   6  12   9       16.24       -8.88     18.04 o
   7  12   9      993.62     1014.37     56.49 o
  -6  13   9        4.82        4.45     12.76 o
  -5  13   9      202.03      199.85     16.48 o
  -4  13   9      305.47      316.05     19.01 o
  -3  13   9     1916.54     1791.83     32.50 o
  -2  13   9      147.66      150.23     12.34 o
  -1  13   9     3564.97     3691.50     52.28 o
   0  13   9     1373.09     1466.92     28.55 o
   1  13   9        5.64        3.51      8.09 o
   2  13   9     2596.20     2701.14     42.32 o
   3  13   9        0.07       -4.46      7.99 o
   4  13   9        0.89       -8.11      8.11 o
   5  13   9      779.71      803.35     80.34 o
   6  13   9     1022.72     1055.97     55.23 o
   7  13   9      962.31      916.20     54.86 o
  -5  14   9     1811.06     1897.04     38.88 o
  -4  14   9       76.74       85.43     14.67 o
  -3  14   9     1854.72     1857.77     35.61 o
  -2  14   9      306.03      328.97     16.89 o
  -1  14   9      143.05      155.76     13.11 o
   0  14   9      709.78      651.82     22.43 o
   1  14   9      504.41      499.68     20.12 o
   2  14   9      948.48      962.86     31.47 o
   3  14   9     6418.69     6344.80     86.20 o
   4  14   9      243.44      255.24     14.79 o
   5  14   9      540.27      527.34     51.97 o
   6  14   9       95.70       39.77     28.74 o
  -5  15   9      314.80      342.34     20.95 o
  -4  15   9       75.77       66.90     13.75 o
  -3  15   9     1172.37     1135.31     37.12 o
  -2  15   9     4506.56     4436.24     66.98 o
  -1  15   9        1.62       -5.88      9.66 o
   0  15   9     1042.80     1031.95     28.00 o
   1  15   9      121.21      107.90     12.42 o
   2  15   9       60.05       35.17     12.49 o
   3  15   9     1886.41     1890.60     47.31 o
   4  15   9     2717.64     2687.32     43.10 o
   5  15   9     1177.45     1245.06    145.73 o
   6  15   9      727.53      756.68     62.72 o
  -4  16   9      337.94      304.50     20.82 o
  -3  16   9      190.03      190.08     15.39 o
  -2  16   9     1358.05     1411.47     33.04 o
  -1  16   9     2425.98     2482.91     44.43 o
   0  16   9       21.27       17.35     10.65 o
   1  16   9     2384.28     2518.70     44.01 o
   2  16   9     1605.04     1743.97     61.42 o
   3  16   9        0.39      -10.67     11.25 o
   4  16   9      834.44      832.53     27.46 o
   5  16   9        5.34        2.85     41.48 o
  -3  17   9     1444.29     1501.02     40.14 o
  -2  17   9       29.89       22.69     12.52 o
  -1  17   9      456.72      466.52     22.54 o
   0  17   9       10.80      -12.24     12.24 o
   1  17   9       85.83       40.36     12.67 o
   2  17   9      451.00      412.92     24.69 o
   3  17   9      414.81      414.20     23.68 o
   4  17   9      329.54      362.84     25.01 o
  -2  18   9     1947.63     2060.38     44.23 o
  -1  18   9     1152.59     1196.82     36.55 o
   0  18   9     6654.80     6688.23     84.35 o
   1  18   9      132.04      131.11     17.28 o
   2  18   9      337.25      340.31     26.14 o
   3  18   9       30.85       24.92     14.92 o
  -3 -16  10      233.86      283.13     22.65 o
  -2 -16  10        0.23        4.45     14.96 o
  -1 -16  10     4028.16     4125.60     72.67 o
   0 -16  10     2044.77     2082.75     50.05 o
   1 -16  10      568.36      596.60     26.05 o
   2 -16  10      361.62      423.59     28.13 o
  -4 -15  10      334.39      363.93     23.76 o
  -3 -15  10      273.37      226.10     20.23 o
  -2 -15  10      832.40      886.50     34.28 o
  -1 -15  10      158.24      156.71     16.36 o
   0 -15  10      522.85      540.54     26.46 o
   1 -15  10      785.38      800.29     29.44 o
   2 -15  10      921.83      970.48     56.38 o
   3 -15  10     3256.94     3371.57     58.27 o
   4 -15  10      258.80      307.77     36.86 o
  -5 -14  10       29.39       54.29     16.84 o
  -4 -14  10      893.88      891.36     32.04 o
  -3 -14  10      859.29      847.15     26.21 o
  -2 -14  10     1678.90     1569.57     35.45 o
  -1 -14  10      673.27      646.76     23.98 o
   0 -14  10     2113.66     2070.38     38.83 o
   1 -14  10     1195.74     1195.16     31.07 o
   2 -14  10      911.02      894.00     32.40 o
   3 -14  10      160.22      173.92     17.40 o
   4 -14  10     1846.20     1982.97     61.36 o
  -5 -13  10      108.33       90.56     14.65 o
  -4 -13  10     1704.56     1820.70     39.65 o
  -3 -13  10       72.64       65.20     12.99 o
  -2 -13  10      835.71      824.56     28.19 o
  -1 -13  10      894.90      936.88     26.83 o
   0 -13  10       17.47       -3.27      9.07 o
   1 -13  10     4758.63     4754.70     62.40 o
   2 -13  10     2369.33     2398.10     46.31 o
   3 -13  10      452.44      442.18     22.79 o
   4 -13  10      352.18      344.57     25.26 o
   5 -13  10       76.29       45.35     15.38 o
  -6 -12  10      621.10      640.95     26.84 o
  -5 -12  10       94.62       93.72     13.93 o
  -4 -12  10     1256.45     1283.77     35.73 o
  -3 -12  10     1404.88     1367.76     33.33 o
  -2 -12  10      915.72      954.98     25.08 o
  -1 -12  10      156.34      153.72     12.83 o
   0 -12  10        2.20       -6.11      8.12 o
   1 -12  10      136.13      134.77     12.80 o
   2 -12  10     1422.16     1399.40     32.43 o
   3 -12  10     1415.71     1398.70     36.74 o
   4 -12  10     1174.97     1219.40     38.75 o
   5 -12  10     1667.14     1567.46     41.97 o
   6 -12  10      744.22      768.64     63.95 o
  -6 -11  10      251.35      290.01     21.42 o
  -5 -11  10       80.75       63.66     12.47 o
  -4 -11  10      191.41      130.18     18.69 o
  -3 -11  10     1240.31     1263.37     30.03 o
  -2 -11  10     1459.28     1469.40     27.57 o
  -1 -11  10     3905.45     3750.79     46.06 o
   0 -11  10     6314.29     6175.31     64.77 o
   1 -11  10      983.97     1049.97     24.63 o
   2 -11  10      926.22      925.58     25.62 o
   3 -11  10     1752.72     1835.61     34.95 o
   4 -11  10      376.24      384.62     17.97 o
   5 -11  10       42.33       68.78     77.19 o
   6 -11  10     1869.41     1967.49     87.94 o
  -7 -10  10      869.84      792.08     56.28 o
  -6 -10  10      374.60      411.25     22.47 o
  -5 -10  10     1529.54     1513.69     32.79 o
  -4 -10  10      700.17      683.87     27.52 o
  -3 -10  10       36.42       57.67     10.93 o
  -2 -10  10      569.25      638.32     20.30 o
  -1 -10  10       92.28      110.40     10.19 o
   0 -10  10      339.65      317.79     14.19 o
   1 -10  10     2683.52     2718.81     35.84 o
   2 -10  10      441.91      419.69     17.75 o
   3 -10  10     5295.60     5299.67     56.37 o
   4 -10  10     1472.73     1470.26     49.74 o
   5 -10  10      673.46      699.94     46.21 o
   6 -10  10       88.78       96.91     26.02 o
   7 -10  10      201.70      143.92     41.41 o
  -7  -9  10     1405.78     1469.19     58.74 o
  -6  -9  10      284.41      275.27     16.48 o
  -5  -9  10      843.28      899.42     24.60 o
  -4  -9  10     4168.48     4113.57     55.08 o
  -3  -9  10       77.17       75.21     10.99 o
  -2  -9  10     9545.80     9236.09     80.13 o
  -1  -9  10     4059.03     4279.43     45.42 o
   0  -9  10      724.13      735.61     21.79 o
   1  -9  10      986.94     1017.28     23.07 o
   2  -9  10       77.42       57.88      8.80 o
   3  -9  10     1066.44     1067.17     22.40 o
   4  -9  10     6636.02     6504.12     64.10 o
   5  -9  10     1088.76     1153.74     50.93 o
   6  -9  10     2135.36     2229.74     72.94 o
   7  -9  10     1528.96     1562.06     63.66 o
  -7  -8  10     1690.61     1766.74     65.52 o
  -6  -8  10     3218.11     3309.52     45.78 o
  -5  -8  10      338.00      350.56     15.15 o
  -4  -8  10      540.19      560.87     18.66 o
  -3  -8  10        0.75       -6.22      6.22 o
  -2  -8  10        0.13       -5.89      5.89 o
  -1  -8  10     2841.97     2769.38     31.39 o
   0  -8  10     3180.54     3149.76     36.28 o
   1  -8  10        6.14       -4.20      6.17 o
   2  -8  10     2242.76     2265.42     28.58 o
   3  -8  10     2440.41     2547.80     33.48 o
   4  -8  10        2.42       -6.75      7.49 o
   5  -8  10        0.46        2.60     17.44 o
   6  -8  10      105.86       73.71     22.30 o
   7  -8  10      422.83      365.39     63.86 o
  -8  -7  10       31.39       -6.18     18.58 o
  -7  -7  10     1001.29     1009.81     45.51 o
  -6  -7  10     1089.84     1074.29     29.84 o
  -5  -7  10      967.43      975.00     21.91 o
  -4  -7  10     1622.70     1666.11     27.39 o
  -3  -7  10     2243.59     2267.16     26.29 o
  -2  -7  10     3397.39     3235.50     34.47 o
  -1  -7  10      373.51      290.44     12.26 o
   0  -7  10      786.59      830.77     17.96 o
   1  -7  10      209.78      206.92     10.00 o
   2  -7  10     1390.35     1361.38     21.36 o
   3  -7  10     1343.76     1325.93     24.62 o
   4  -7  10      116.93      106.66      8.86 o
   5  -7  10     6309.72     6301.29    125.17 o
   6  -7  10     1230.86     1286.59     52.59 o
   7  -7  10      914.24     1020.70     49.81 o
   8  -7  10       20.54       29.72     26.49 o
  -8  -6  10     1025.85     1071.13     48.81 o
  -7  -6  10      272.52      282.60     26.86 o
  -6  -6  10      391.20      388.25     16.31 o
  -5  -6  10       18.65       30.05      8.09 o
  -4  -6  10     1076.23     1130.36     21.15 o
  -3  -6  10     1122.71     1119.40     18.26 o
  -2  -6  10     6040.10     6103.48     48.45 o
  -1  -6  10      361.10      377.08     13.15 o
   0  -6  10     8502.17     8408.21     65.31 o
   1  -6  10     4642.46     4743.72     42.39 o
   2  -6  10     2317.07     2306.89     26.14 o
   3  -6  10      237.55      224.92     10.10 o
   4  -6  10      317.61      315.07     12.39 o
   5  -6  10       60.78       29.98     16.85 o
   6  -6  10     6523.32     6527.58    127.73 o
   7  -6  10     2044.15     2165.47     67.78 o
   8  -6  10      642.26      735.49     46.84 o
  -8  -5  10      235.60      208.12     26.10 o
  -7  -5  10     2769.66     2806.43     66.06 o
  -6  -5  10       69.34       71.39     13.85 o
  -5  -5  10     5177.91     5162.56     48.92 o
  -4  -5  10    10079.88     9942.77     75.49 o
  -3  -5  10      128.71      147.00      8.00 o
  -2  -5  10     1312.72     1325.92     18.09 o
  -1  -5  10        0.45        1.76      4.95 o
   0  -5  10     1274.36     1398.60     21.00 o
   1  -5  10     6774.86     6949.27     56.57 o
   2  -5  10      133.80      146.23      8.97 o
   3  -5  10     2740.10     2810.76     31.44 o
   4  -5  10     1836.42     2009.83     34.41 o
   5  -5  10     2256.62     2129.44     60.58 o
   6  -5  10       92.06       80.57     19.79 o
   7  -5  10       40.00       25.43     19.31 o
   8  -5  10        0.73      -15.48     15.48 o
  -8  -4  10      503.97      503.91     37.12 o
  -7  -4  10       67.02       47.05     16.03 o
  -6  -4  10      716.10      717.58     24.59 o
  -5  -4  10        1.90       -6.31      6.31 o
  -4  -4  10     8529.47     8325.34     65.35 o
  -3  -4  10     2425.78     2458.29     25.16 o
  -2  -4  10     1476.89     1445.72     18.56 o
  -1  -4  10     4033.39     4103.83     36.64 o
   0  -4  10     1860.58     1844.33     21.58 o
   1  -4  10       65.28       39.38      5.96 o
   2  -4  10      190.07      201.55      9.16 o
   3  -4  10      499.39      504.47     11.31 o
   4  -4  10     3056.90     3063.75     45.25 o
   5  -4  10     4140.29     4170.82     87.97 o
   6  -4  10      759.26      801.57     38.69 o
   7  -4  10     3647.68     3742.55     85.70 o
   8  -4  10     1196.15     1272.11     50.22 o
  -8  -3  10     2339.78     2320.75     64.69 o
  -7  -3  10      343.39      389.05     26.49 o
  -6  -3  10     3498.44     3431.79     52.38 o
  -5  -3  10     3661.29     3668.73     38.09 o
  -4  -3  10     1211.56     1192.72     19.85 o
  -3  -3  10     2204.15     2273.45     23.03 o
  -2  -3  10       96.58      104.48      7.12 o
  -1  -3  10      812.69      785.93     14.28 o
   0  -3  10     5562.99     5401.12     42.48 o
   1  -3  10     5053.80     5281.32     42.93 o
   2  -3  10    12733.92    12564.20     95.24 o
   3  -3  10     9426.51     9481.33     69.54 o
   4  -3  10     1171.49     1216.49     28.57 o
   5  -3  10       29.03       22.21      9.95 o
   6  -3  10      167.54      216.95     22.56 o
   7  -3  10       13.08        4.62     22.69 o
   8  -3  10     2694.60     2622.61     68.53 o
   9  -3  10      145.54      164.23     30.97 o
  -8  -2  10      198.92      236.12     23.99 o
  -7  -2  10      792.59      723.20     33.76 o
  -6  -2  10      165.57      153.57     29.04 o
  -5  -2  10     3239.51     3297.82     35.37 o
  -4  -2  10     4829.76     4664.68     40.84 o
  -3  -2  10     5990.30     5909.22     44.47 o
  -2  -2  10     7084.53     6926.66     50.47 o
  -1  -2  10       67.93       65.16      6.21 o
   0  -2  10     1365.63     1374.59     18.11 o
   1  -2  10     1536.95     1611.28     20.02 o
   2  -2  10      670.64      622.69     13.68 o
   3  -2  10     7142.36     7043.08     59.78 o
   4  -2  10     2139.88     2121.61     40.30 o
   5  -2  10     2590.49     2556.69     82.37 o
   6  -2  10      670.30      619.33     31.97 o
   7  -2  10      430.93      473.65     24.94 o
   8  -2  10       86.38       95.52     20.98 o
   9  -2  10     1162.38     1129.03     77.19 o
  -8  -1  10     2179.23     2240.88     60.61 o
  -7  -1  10     1412.58     1477.02     42.21 o
  -6  -1  10     1850.15     1852.04     44.36 o
  -5  -1  10     1238.88     1234.25     20.39 o
  -4  -1  10      565.68      553.83     14.50 o
  -3  -1  10     3281.22     3229.37     28.13 o
  -2  -1  10    14700.11    14610.28     98.58 o
  -1  -1  10     5234.55     5299.28     46.69 o
   0  -1  10     7804.40     7803.69     60.76 o
   1  -1  10     3767.46     3809.08     34.06 o
   2  -1  10      287.66      238.76     10.85 o
   3  -1  10     1128.63     1125.03     17.23 o
   4  -1  10        0.74        2.99      8.66 o
   5  -1  10       29.83       17.70     10.45 o
   6  -1  10     1158.28     1198.67     35.02 o
   7  -1  10     1914.62     1988.77     46.90 o
   8  -1  10     1114.97     1096.31     40.38 o
   9  -1  10     2681.26     2781.93     86.91 o
  -8   0  10       66.59       36.36     18.80 o
  -7   0  10     3764.24     3692.12     67.68 o
  -6   0  10     3103.61     3126.56     58.80 o
  -5   0  10      631.08      596.75     15.95 o
  -4   0  10     1435.36     1412.53     20.68 o
  -3   0  10     1513.10     1578.25     18.88 o
  -2   0  10       12.72       -4.91      4.91 o
  -1   0  10      582.28      614.91     14.40 o
   0   0  10     2860.09     2767.20     35.91 o
   1   0  10     3876.48     3923.11     32.58 o
   2   0  10    16969.81    17301.15    117.37 o
   3   0  10     3839.49     3870.18     38.74 o
   4   0  10     3692.24     3759.08     50.46 o
   5   0  10     4946.11     4982.18     91.45 o
   6   0  10        0.67        3.43     16.92 o
   7   0  10        7.91       26.78     11.81 o
   8   0  10        0.87       -7.63     12.64 o
   9   0  10        2.33      110.38     55.55 o
  -8   1  10      515.01      461.97     33.41 o
  -7   1  10      165.92      188.29     20.44 o
  -6   1  10        5.96       34.98     14.22 o
  -5   1  10     1004.58      985.92     19.07 o
  -4   1  10     2486.48     2408.32     26.54 o
  -3   1  10     1930.59     1819.74     22.33 o
  -2   1  10        9.44        3.32      4.92 o
  -1   1  10     5912.88     5571.64     46.78 o
   0   1  10     6683.95     6374.31     48.80 o
   1   1  10      288.16      262.93      8.31 o
   2   1  10     1509.23     1668.10     19.74 o
   3   1  10      513.44      576.61     14.37 o
   4   1  10      245.65      253.20     13.62 o
   5   1  10    10071.90     9889.75    154.74 o
   6   1  10      875.82      904.83     33.78 o
   7   1  10     2610.72     2488.59     56.99 o
   8   1  10      442.47      378.63     24.25 o
   9   1  10       44.50       77.09     21.05 o
  -8   2  10     1869.61     1955.87     57.25 o
  -7   2  10     1106.39     1168.72     39.19 o
  -6   2  10     2786.81     2740.51     45.17 o
  -5   2  10     2404.10     2321.46     28.70 o
  -4   2  10     1068.81     1073.91     18.10 o
  -3   2  10      139.90      137.32      7.85 o
  -2   2  10     7332.26     7484.32     57.33 o
  -1   2  10      364.06      385.63     13.98 o
   0   2  10    26145.47    25983.86    179.94 o
   1   2  10     9244.08     8803.36     59.08 o
   2   2  10     1728.94     1638.42     19.51 o
   3   2  10     2413.10     2412.79     32.92 o
   4   2  10     1823.37     1884.69     32.25 o
   5   2  10      505.96      495.03     27.41 o
   6   2  10     3349.75     3326.76     68.58 o
   7   2  10      242.52      276.52     21.37 o
   8   2  10     1696.19     1667.10     46.63 o
   9   2  10     1752.28     1726.16     68.90 o
  -8   3  10       29.57       24.53     17.89 o
  -7   3  10      157.08      182.31     20.89 o
  -6   3  10      674.72      618.00     25.80 o
  -5   3  10     4156.55     4243.82     42.10 o
  -4   3  10     4135.96     4085.86     40.15 o
  -3   3  10     4127.99     4217.13     37.04 o
  -2   3  10     2816.24     2761.65     28.10 o
  -1   3  10      187.89      144.61      8.03 o
   0   3  10      268.07      265.86      9.49 o
   1   3  10     2636.13     2820.28     30.12 o
   2   3  10     1531.28     1589.09     20.40 o
   3   3  10     3808.55     3835.73     42.39 o
   4   3  10      605.89      681.23     18.39 o
   5   3  10      319.17      285.25     21.69 o
   6   3  10     1382.76     1418.81     42.41 o
   7   3  10       15.74       31.37     13.59 o
   8   3  10       11.96       -3.21     15.72 o
   9   3  10      104.11      116.68     37.52 o
  -8   4  10      534.66      558.38     32.83 o
  -7   4  10        3.72        1.01     14.47 o
  -6   4  10      109.61      124.67     13.87 o
  -5   4  10      887.17      802.07     18.84 o
  -4   4  10     3684.96     3627.79     41.05 o
  -3   4  10      202.41      195.52      9.11 o
  -2   4  10     6097.90     6017.23     49.63 o
  -1   4  10     8523.38     8411.68     65.42 o
   0   4  10     2848.56     2926.35     29.21 o
   1   4  10     4831.47     4671.63     38.72 o
   2   4  10     4125.64     4169.19     38.98 o
   3   4  10     1096.78     1088.30     16.98 o
   4   4  10     1012.20     1030.07     26.88 o
   5   4  10      845.89      812.22     33.19 o
   6   4  10        0.77        5.97     12.13 o
   7   4  10     7864.96     7940.71    132.89 o
   8   4  10      992.55     1032.86     73.74 o
   9   4  10      819.37      730.49     45.22 o
  -8   5  10      362.71      335.54     27.53 o
  -7   5  10     1175.49     1175.26     47.85 o
  -6   5  10     5025.42     4989.42     56.58 o
  -5   5  10      163.87      165.90     11.00 o
  -4   5  10     4035.48     3987.55     44.50 o
  -3   5  10     2846.54     2869.55     30.92 o
  -2   5  10     2964.92     3046.99     38.35 o
  -1   5  10      119.01      121.28      8.06 o
   0   5  10      983.52      873.69     15.46 o
   1   5  10        1.41       -4.64      4.64 o
   2   5  10    12755.01    12658.34     95.61 o
   3   5  10    10384.67    10337.75     78.56 o
   4   5  10     1869.83     1890.67     41.46 o
   5   5  10     1221.76     1278.97     41.54 o
   6   5  10      398.57      399.58     26.55 o
   7   5  10      149.60      118.70     26.62 o
   8   5  10     1490.81     1524.78     47.22 o
   9   5  10       17.34       24.79     21.81 o
  -8   6  10     2527.68     2536.62     67.82 o
  -7   6  10        0.11        0.31     21.75 o
  -6   6  10     1183.77     1183.29     25.63 o
  -5   6  10     2100.19     2099.30     31.22 o
  -4   6  10      144.53      131.74     11.63 o
  -3   6  10     8573.19     8565.38     69.00 o
  -2   6  10    11767.98    11711.13     84.85 o
  -1   6  10     2060.62     2154.67     29.99 o
   0   6  10     2984.09     2899.53     32.61 o
   1   6  10        1.30        4.69      4.75 o
   2   6  10     2546.90     2686.17     29.25 o
   3   6  10     6838.62     6866.25     51.09 o
   4   6  10      278.46      309.61     18.50 o
   5   6  10     5607.60     5543.89    104.00 o
   6   6  10     1691.94     1659.56     49.96 o
   7   6  10      461.04      493.20     31.15 o
   8   6  10      842.99      824.01     37.89 o
   9   6  10      346.03      332.38     54.83 o
  -8   7  10     3220.70     3264.25     78.28 o
  -7   7  10     2751.10     2633.58     67.03 o
  -6   7  10     1354.89     1385.81     28.30 o
  -5   7  10      509.60      521.97     18.26 o
  -4   7  10      481.86      438.82     16.75 o
  -3   7  10      306.67      327.95     12.86 o
  -2   7  10     4438.29     4421.69     42.30 o
  -1   7  10     3098.34     3158.02     42.21 o
   0   7  10     7845.94     7706.69     67.47 o
   1   7  10     4939.64     5089.53     45.12 o
   2   7  10      472.91      473.01     14.26 o
   3   7  10     3450.32     3374.09     31.10 o
   4   7  10      477.87      537.06     24.39 o
   5   7  10      285.68      261.15     24.51 o
   6   7  10      291.57      339.57     27.63 o
   7   7  10     1468.85     1449.28     48.83 o
   8   7  10      249.88      296.04     27.03 o
   9   7  10     2815.37     2729.81     92.70 o
  -7   8  10      361.02      447.72     34.13 o
  -6   8  10     1504.95     1474.28     30.49 o
  -5   8  10      814.62      804.52     21.97 o
  -4   8  10     5304.91     5485.38     58.27 o
  -3   8  10     2651.73     2727.68     35.11 o
  -2   8  10      444.17      415.38     14.84 o
  -1   8  10     2010.87     2042.76     27.84 o
   0   8  10      199.90      192.74     10.15 o
   1   8  10      555.43      587.20     14.97 o
   2   8  10     1993.25     1987.29     26.08 o
   3   8  10      253.24      227.40     10.14 o
   4   8  10    11232.10    11292.56    139.29 o
   5   8  10     5817.51     5831.85    123.21 o
   6   8  10      542.95      549.58     35.12 o
   7   8  10      230.18      235.54     26.19 o
   8   8  10        0.60        9.20     16.61 o
  -7   9  10      789.66      717.19     42.12 o
  -6   9  10     2098.11     2169.35     38.12 o
  -5   9  10      325.07      329.58     16.20 o
  -4   9  10        7.09        3.37      9.29 o
  -3   9  10     3427.26     3495.41     42.78 o
  -2   9  10     1272.99     1288.60     23.12 o
  -1   9  10     8697.87     8840.19     73.19 o
   0   9  10     6206.05     5994.82     56.40 o
   1   9  10     5361.84     5265.34     48.54 o
   2   9  10      127.68      120.84      9.37 o
   3   9  10        5.50        0.96      6.41 o
   4   9  10        1.82        8.65     10.70 o
   5   9  10     5935.26     6101.96    119.16 o
   6   9  10      932.51      918.47     43.73 o
   7   9  10     1728.97     1728.65     58.56 o
   8   9  10     1247.37     1294.54     82.71 o
  -7  10  10        7.06       -1.07     17.99 o
  -6  10  10     6287.45     6338.59     74.79 o
  -5  10  10     3537.16     3534.66     49.58 o
  -4  10  10     1393.29     1420.38     31.91 o
  -3  10  10      395.44      403.86     15.95 o
  -2  10  10        8.28       -1.42      7.40 o
  -1  10  10      510.87      506.18     16.68 o
   0  10  10     6327.35     6300.37     59.83 o
   1  10  10     2637.45     2636.45     33.23 o
   2  10  10     4932.97     4869.19     53.40 o
   3  10  10     5717.27     5615.57     57.37 o
   4  10  10      995.84     1061.47     21.10 o
   5  10  10      778.25      761.31     74.01 o
   6  10  10      528.58      500.70     37.92 o
   7  10  10       32.15       27.36     19.36 o
   8  10  10       83.54       34.51     21.47 o
  -7  11  10       18.44        0.41     22.03 o
  -6  11  10       91.15       60.82     12.79 o
  -5  11  10     1102.31     1110.54     29.42 o
  -4  11  10      852.41      865.48     27.43 o
  -3  11  10     2135.95     2171.03     34.24 o
  -2  11  10     1056.50     1127.53     24.23 o
  -1  11  10     1311.16     1438.87     25.99 o
   0  11  10      158.44      127.66     11.05 o
   1  11  10      164.61      165.69     11.56 o
   2  11  10      564.82      547.17     18.15 o
   3  11  10     2029.44     1987.87     31.13 o
   4  11  10     2338.60     2222.84     31.47 o
   5  11  10       57.10       31.80     18.92 o
   6  11  10     3789.74     3830.62    124.07 o
   7  11  10      791.42      717.74     46.00 o
   8  11  10       85.02       53.41     23.33 o
  -6  12  10      416.95      412.07     23.47 o
  -5  12  10      164.82      111.95     14.58 o
  -4  12  10      229.38      215.21     16.26 o
  -3  12  10        0.55       -8.05      8.05 o
  -2  12  10     1683.26     1747.89     30.49 o
  -1  12  10     2975.44     3002.19     38.53 o
   0  12  10       12.39       11.21      8.59 o
   1  12  10     6183.01     6416.49     64.45 o
   2  12  10     1924.33     1980.87     33.19 o
   3  12  10      907.53      967.81     23.31 o
   4  12  10      305.97      310.30     15.84 o
   5  12  10      240.62      231.18     28.88 o
   6  12  10      137.78       98.13     25.12 o
   7  12  10     4509.83     4601.51    110.16 o
  -6  13  10     1251.39     1236.56     37.40 o
  -5  13  10      145.20      138.71     15.55 o
  -4  13  10     2613.08     2657.44     45.21 o
  -3  13  10     4863.61     4778.14     57.06 o
  -2  13  10      475.69      476.41     19.19 o
  -1  13  10      316.52      309.23     15.28 o
   0  13  10      298.34      290.70     15.76 o
   1  13  10       14.70        3.25      8.51 o
   2  13  10     3470.88     3575.01     50.29 o
   3  13  10      331.06      352.57     16.69 o
   4  13  10      926.41      929.84     24.95 o
   5  13  10     1522.94     1567.47     60.78 o
   6  13  10     1278.41     1401.24     59.74 o
   7  13  10        0.24      -19.91     19.91 o
  -5  14  10        0.07       -3.82     12.04 o
  -4  14  10      237.31      230.36     17.99 o
  -3  14  10     3377.20     3341.81     49.37 o
  -2  14  10      877.76      863.42     24.98 o
  -1  14  10     2167.93     2177.06     37.14 o
   0  14  10     1487.97     1570.43     31.00 o
   1  14  10      380.93      440.63     19.32 o
   2  14  10        8.06      -10.18     11.12 o
   3  14  10      133.79       87.44     14.09 o
   4  14  10      195.41      205.79     13.90 o
   5  14  10     1671.26     1671.60     79.07 o
   6  14  10      730.86      710.00     59.39 o
  -4  15  10        1.43      -10.55     11.39 o
  -3  15  10      131.61      122.29     14.34 o
  -2  15  10       41.89       29.09     11.35 o
  -1  15  10        0.38       -9.28      9.28 o
   0  15  10     1353.77     1414.97     30.66 o
   1  15  10     1760.06     1840.74     34.72 o
   2  15  10     1107.56     1115.99     33.58 o
   3  15  10     3294.81     3345.82     53.88 o
   4  15  10      673.34      663.28     34.73 o
   5  15  10      120.29       75.34     38.60 o
   6  15  10        7.05        1.46     27.71 o
  -4  16  10     1504.26     1566.77     38.75 o
  -3  16  10       33.75       37.41     12.00 o
  -2  16  10     5195.57     5103.24     69.12 o
  -1  16  10     3237.03     3250.44     48.72 o
   0  16  10        8.18        0.43     10.33 o
   1  16  10        8.57        2.50     12.77 o
   2  16  10        0.33      -11.32     11.32 o
   3  16  10       92.25       90.12     15.19 o
   4  16  10     2604.43     2590.06     49.05 o
   5  16  10      312.88      349.37     58.08 o
  -3  17  10      501.38      455.66     26.09 o
  -2  17  10       94.19       77.24     14.95 o
  -1  17  10     4446.79     4467.13     60.00 o
   0  17  10     1759.30     1755.17     39.78 o
   1  17  10     1580.89     1571.78     35.56 o
   2  17  10      654.56      620.77     28.72 o
   3  17  10      259.60      232.28     19.33 o
   4  17  10       11.13       14.04     14.36 o
  -1  18  10      243.52      269.18     20.72 o
   0  18  10      210.59      214.39     20.28 o
   1  18  10      164.64      167.98     16.57 o
   2  18  10     1106.93     1176.17     38.39 o
   3  18  10     1843.57     1952.60     44.34 o
  -2 -16  11        5.41       13.58     16.56 o
  -1 -16  11      992.79     1003.80     45.76 o
   0 -16  11       29.85       14.47     13.26 o
   1 -16  11       50.91       21.86     12.40 o
   2 -16  11      824.77      899.86     68.06 o
  -3 -15  11     2023.92     2036.71     46.94 o
  -2 -15  11      315.07      325.93     22.06 o
  -1 -15  11     1655.18     1664.80     40.42 o
   0 -15  11     6293.38     6239.43     83.54 o
   1 -15  11       10.31       17.84     13.71 o
   2 -15  11      544.10      536.73     27.34 o
   3 -15  11        1.84      -12.70     12.70 o
  -4 -14  11      193.13      208.19     18.74 o
  -3 -14  11      544.58      561.38     22.56 o
  -2 -14  11       13.92        4.78     11.73 o
  -1 -14  11        3.54       -4.26      9.97 o
   0 -14  11      365.96      296.60     19.63 o
   1 -14  11     4166.92     4379.01     61.19 o
   2 -14  11       60.34       57.43     14.00 o
   3 -14  11     1229.24     1270.46     36.01 o
   4 -14  11     1194.39     1231.04     47.77 o
  -5 -13  11      922.58      942.65     31.40 o
  -4 -13  11     1508.36     1474.50     36.97 o
  -3 -13  11       29.64       37.50     13.11 o
  -2 -13  11     1628.89     1645.23     32.82 o
  -1 -13  11      560.35      554.44     22.03 o
   0 -13  11      342.83      384.03     18.57 o
   1 -13  11      464.21      455.96     20.77 o
   2 -13  11       28.56       41.47     12.36 o
   3 -13  11       84.17       72.15     13.84 o
   4 -13  11     1312.18     1350.66     35.82 o
   5 -13  11      559.42      574.62     30.26 o
  -6 -12  11      231.35      186.84     18.19 o
  -5 -12  11       46.41       44.99     12.85 o
  -4 -12  11       47.42       58.31     13.67 o
  -3 -12  11      726.27      699.60     27.51 o
  -2 -12  11       81.01       98.22     12.03 o
  -1 -12  11     3847.14     3888.97     48.72 o
   0 -12  11     1639.86     1679.64     30.77 o
   1 -12  11     1334.16     1280.95     28.89 o
   2 -12  11     8204.54     8270.85     90.93 o
   3 -12  11       58.68       62.39     12.74 o
   4 -12  11      310.98      319.40     22.97 o
   5 -12  11      498.08      467.40     30.05 o
  -6 -11  11     1722.82     1822.63     44.86 o
  -5 -11  11      396.22      392.52     21.02 o
  -4 -11  11      288.80      281.15     18.56 o
  -3 -11  11     5535.24     5569.44     67.14 o
  -2 -11  11      253.72      255.20     14.64 o
  -1 -11  11      453.29      479.34     18.62 o
   0 -11  11       21.09       23.19      8.84 o
   1 -11  11      541.39      506.15     19.17 o
   2 -11  11     1249.62     1198.50     38.75 o
   3 -11  11     2398.97     2409.91     40.67 o
   4 -11  11       24.66       41.75     10.55 o
   5 -11  11     1102.60      949.56     96.31 o
   6 -11  11      683.74      693.81    111.10 o
  -7 -10  11      244.63      279.45     38.10 o
  -6 -10  11       62.03       50.75     13.24 o
  -5 -10  11      759.96      757.28     26.68 o
  -4 -10  11       15.80       24.86     10.87 o
  -3 -10  11     1824.47     1824.12     39.68 o
  -2 -10  11     4116.63     4127.08     48.34 o
  -1 -10  11       55.46       41.04      8.83 o
   0 -10  11     1829.18     1884.88     30.58 o
   1 -10  11      237.75      281.14     13.73 o
   2 -10  11      352.85      377.31     17.44 o
   3 -10  11      117.94       57.12     10.89 o
   4 -10  11        1.06       -4.65      7.92 o
   5 -10  11      159.58      182.95     28.36 o
   6 -10  11     2368.95     2453.15     79.87 o
  -7  -9  11     1541.63     1622.20     62.54 o
  -6  -9  11       24.41        6.85     10.99 o
  -5  -9  11     2768.86     2821.29     56.67 o
  -4  -9  11      613.33      639.53     26.43 o
  -3  -9  11      156.56      164.51     11.96 o
  -2  -9  11      501.38      538.18     18.78 o
  -1  -9  11      735.13      719.91     21.52 o
   0  -9  11      195.52      174.01     11.15 o
   1  -9  11     5066.06     5140.66     52.60 o
   2  -9  11     2886.15     2942.66     41.08 o
   3  -9  11     2681.43     2661.91     37.91 o
   4  -9  11     5352.74     5351.55     61.32 o
   5  -9  11        0.76      -16.94     16.94 o
   6  -9  11      204.06      252.39     31.67 o
   7  -9  11      295.75      319.47     35.71 o
  -7  -8  11      164.54      180.51     24.86 o
  -6  -8  11        4.02       11.77      9.76 o
  -5  -8  11      116.18      103.23     11.18 o
  -4  -8  11     2053.78     2047.83     33.16 o
  -3  -8  11     2236.84     2184.11     31.14 o
  -2  -8  11      107.96       64.93      8.63 o
  -1  -8  11     3733.60     3805.50     42.20 o
   0  -8  11      360.58      353.86     14.11 o
   1  -8  11      413.09      355.21     14.71 o
   2  -8  11     1586.15     1561.95     26.97 o
   3  -8  11      954.88     1016.21     21.47 o
   4  -8  11     4678.43     4673.03     56.87 o
   5  -8  11     5190.70     5013.97    111.81 o
   6  -8  11      349.91      357.42     54.15 o
   7  -8  11      284.41      256.26     32.52 o
  -7  -7  11      676.76      675.14     39.60 o
  -6  -7  11     4592.17     4603.19     56.88 o
  -5  -7  11      378.66      385.22     19.33 o
  -4  -7  11      424.88      439.23     17.37 o
  -3  -7  11     1211.45     1260.65     21.30 o
  -2  -7  11       23.49        9.60      6.77 o
  -1  -7  11     3425.97     3417.09     38.59 o
   0  -7  11     4607.79     4752.34     46.83 o
   1  -7  11     2866.83     2733.12     32.26 o
   2  -7  11     1461.48     1516.83     26.46 o
   3  -7  11      473.54      484.43     15.96 o
   4  -7  11       30.14       23.41      7.50 o
   5  -7  11        1.36       -0.57     18.07 o
   6  -7  11     1076.11     1033.93     72.97 o
   7  -7  11       10.34       -3.99     18.98 o
   8  -7  11     1364.60     1448.43     60.63 o
  -8  -6  11      709.27      761.21     42.18 o
  -7  -6  11      334.05      317.40     28.53 o
  -6  -6  11     1123.95     1156.23     26.43 o
  -5  -6  11     7869.55     7826.64     70.79 o
  -4  -6  11     1475.64     1494.54     27.14 o
  -3  -6  11     1068.89     1169.46     20.03 o
  -2  -6  11     4091.44     4021.01     40.29 o
  -1  -6  11     1534.27     1570.61     24.40 o
   0  -6  11      473.11      442.66     13.96 o
   1  -6  11      567.16      561.42     14.65 o
   2  -6  11      113.70      117.13      8.85 o
   3  -6  11     4285.06     4393.70     47.73 o
   4  -6  11     3068.90     3188.59     36.17 o
   5  -6  11      332.86      306.50     50.31 o
   6  -6  11     3475.22     3590.99    193.09 o
   7  -6  11       13.24       16.99     20.04 o
   8  -6  11        9.76       -3.84     19.23 o
  -8  -5  11     1672.44     1737.31     93.36 o
  -7  -5  11      138.52      148.79     22.92 o
  -6  -5  11        6.43       -7.89      7.89 o
  -5  -5  11        6.39        6.37      7.20 o
  -4  -5  11      261.11      271.00     12.27 o
  -3  -5  11      402.08      390.04     13.14 o
  -2  -5  11     4399.72     4398.18     37.58 o
  -1  -5  11     3245.48     3119.77     32.15 o
   0  -5  11      332.38      322.79     12.25 o
   1  -5  11     6568.72     6534.34     55.09 o
   2  -5  11      377.59      349.38     13.95 o
   3  -5  11       56.00       44.62      7.71 o
   4  -5  11      864.38      915.61     26.41 o
   5  -5  11       47.67       37.21     17.08 o
   6  -5  11     3905.79     3817.40     89.53 o
   7  -5  11     3923.07     3850.79     92.34 o
   8  -5  11      364.08      410.46     35.38 o
  -8  -4  11       86.05       32.98     20.07 o
  -7  -4  11     2154.37     2237.94     53.36 o
  -6  -4  11     2399.81     2368.94     34.04 o
  -5  -4  11      299.29      291.67     13.09 o
  -4  -4  11     6458.56     6432.02     55.29 o
  -3  -4  11        0.58        6.07      5.41 o
  -2  -4  11       98.54       70.16      6.89 o
  -1  -4  11     4272.25     4160.81     37.89 o
   0  -4  11     1571.71     1546.03     20.36 o
   1  -4  11     9228.41     9329.63     68.78 o
   2  -4  11    13740.54    13655.03    100.75 o
   3  -4  11       45.74       31.34      6.08 o
   4  -4  11     2451.14     2596.73     47.64 o
   5  -4  11     1935.32     1959.02     58.36 o
   6  -4  11      440.57      370.62     29.90 o
   7  -4  11      192.17      178.05     27.85 o
   8  -4  11     1361.32     1356.53     53.17 o
  -8  -3  11       64.80       65.93     19.26 o
  -7  -3  11      728.78      735.11     35.30 o
  -6  -3  11      826.50      821.57     20.41 o
  -5  -3  11      655.76      633.96     17.42 o
  -4  -3  11      655.38      670.89     17.33 o
  -3  -3  11    15843.88    15785.93    103.97 o
  -2  -3  11       21.41       32.00      6.04 o
  -1  -3  11     3409.49     3222.55     30.64 o
   0  -3  11     3397.91     3344.28     31.18 o
   1  -3  11      119.37      119.19      7.45 o
   2  -3  11       83.26      105.29      7.84 o
   3  -3  11     1730.76     1763.10     21.41 o
   4  -3  11      515.20      489.85     23.40 o
   5  -3  11      951.35     1032.04     35.55 o
   6  -3  11     1693.80     1642.61     44.37 o
   7  -3  11       18.60       15.65     16.09 o
   8  -3  11      544.48      573.14     37.02 o
  -8  -2  11     3179.17     3309.76     68.06 o
  -7  -2  11       92.45       45.82     16.93 o
  -6  -2  11       99.53      111.83      9.82 o
  -5  -2  11       38.27       28.11      7.48 o
  -4  -2  11     1031.44     1039.83     19.81 o
  -3  -2  11      773.24      742.52     15.58 o
  -2  -2  11     6126.12     6005.66     49.39 o
  -1  -2  11      869.53      849.02     16.14 o
   0  -2  11     6985.58     6731.53     52.36 o
   1  -2  11     9143.37     8982.04     67.52 o
   2  -2  11        0.68       -5.00      5.00 o
   3  -2  11     5521.83     5626.00     46.55 o
   4  -2  11       23.98       24.60     10.05 o
   5  -2  11        2.06      -12.09     12.41 o
   6  -2  11     2155.90     2185.12     59.14 o
   7  -2  11      136.00      175.01     21.56 o
   8  -2  11     2597.78     2569.84     82.65 o
   9  -2  11     3546.44     3761.50    111.32 o
  -8  -1  11      140.18      112.05     22.40 o
  -7  -1  11      340.75      304.40     24.83 o
  -6  -1  11      387.90      373.74     14.20 o
  -5  -1  11     3071.95     3053.17     34.68 o
  -4  -1  11     1090.07     1088.31     23.94 o
  -3  -1  11       73.59       88.98      6.96 o
  -2  -1  11    14839.27    14700.30    100.60 o
  -1  -1  11      236.40      206.03      9.37 o
   0  -1  11      159.00      167.05      8.00 o
   1  -1  11     1661.84     1613.99     20.57 o
   2  -1  11     3709.50     3653.05     36.17 o
   3  -1  11     1420.84     1442.41     19.24 o
   4  -1  11    12318.39    12217.92    142.76 o
   5  -1  11      394.96      354.62     26.08 o
   6  -1  11     1376.01     1373.39     45.63 o
   7  -1  11       41.67       30.31     15.48 o
   8  -1  11        1.97       -2.07     12.45 o
   9  -1  11      624.56      561.77     45.48 o
  -8   0  11        2.59      -16.03     16.03 o
  -7   0  11     2522.80     2606.10     57.50 o
  -6   0  11      102.15       91.89      9.35 o
  -5   0  11      146.99      151.21     10.35 o
  -4   0  11     3289.64     3292.07     34.43 o
  -3   0  11      407.46      366.08     11.43 o
  -2   0  11     6832.92     6890.23     56.97 o
  -1   0  11    18436.53    18034.24    127.66 o
   0   0  11      652.87      684.63     13.45 o
   1   0  11      168.92      136.55      6.74 o
   2   0  11      173.85      190.25      8.68 o
   3   0  11     2078.92     2069.99     23.22 o
   4   0  11     3250.23     3225.89     52.88 o
   5   0  11     1544.26     1515.73     45.97 o
   6   0  11     1901.29     1896.51     56.50 o
   7   0  11     3292.97     3222.75     71.93 o
   8   0  11      654.01      681.26     34.99 o
   9   0  11      138.71      122.86     32.47 o
  -8   1  11        4.25       -6.06     16.92 o
  -7   1  11     1942.74     2097.55     56.66 o
  -6   1  11     6170.74     6109.13     61.76 o
  -5   1  11        0.22        0.16      6.88 o
  -4   1  11     1176.12     1159.17     19.45 o
  -3   1  11     1111.34     1103.18     17.44 o
  -2   1  11        3.00       -4.94      4.94 o
  -1   1  11        3.50       -5.04      5.04 o
   0   1  11    12239.93    12254.58     84.23 o
   1   1  11       32.88       67.03      5.70 o
   2   1  11     6177.04     6049.85     51.78 o
   3   1  11     3057.57     3070.51     31.90 o
   4   1  11       76.93       85.50     11.88 o
   5   1  11     2908.47     2871.14     65.84 o
   6   1  11      180.36      148.80     20.53 o
   7   1  11       75.63       69.62     16.92 o
   8   1  11      499.88      530.04     30.15 o
   9   1  11     1555.54     1610.17     63.69 o
  -8   2  11        0.58      -16.02     16.02 o
  -7   2  11      134.77      150.32     19.71 o
  -6   2  11      532.71      538.61     17.10 o
  -5   2  11     5522.97     5366.71     52.21 o
  -4   2  11       29.14       19.40      6.88 o
  -3   2  11     3189.96     3039.41     31.53 o
  -2   2  11     5523.21     5293.99     45.50 o
  -1   2  11       59.88       55.16      6.42 o
   0   2  11     8527.12     8243.26     63.39 o
   1   2  11     2030.92     2154.82     28.03 o
   2   2  11       50.29       35.60      5.66 o
   3   2  11     2879.72     2817.48     30.01 o
   4   2  11      971.15      977.43     26.79 o
   5   2  11      953.87     1047.52     47.96 o
   6   2  11     6180.19     6310.45    112.45 o
   7   2  11      390.76      352.48     25.39 o
   8   2  11       25.73       65.08     18.84 o
   9   2  11      126.25       94.45     24.58 o
  -8   3  11     1496.55     1489.62     54.96 o
  -7   3  11      200.99      214.18     24.59 o
  -6   3  11      165.33      139.75     10.83 o
  -5   3  11     2763.72     2712.77     33.15 o
  -4   3  11        7.95        2.83      6.84 o
  -3   3  11      120.55       98.96      7.34 o
  -2   3  11     2582.94     2479.31     28.76 o
  -1   3  11        4.74        9.81      5.34 o
   0   3  11     4500.57     4616.65     38.79 o
   1   3  11     9410.01     9278.38     66.15 o
   2   3  11      388.63      399.65     11.79 o
   3   3  11        5.20       -1.81      6.28 o
   4   3  11     1112.24     1117.00     28.85 o
   5   3  11      645.48      648.26     40.89 o
   6   3  11     2343.29     2229.29     58.66 o
   7   3  11     2670.21     2788.70    108.73 o
   8   3  11     2069.43     2027.74     54.01 o
   9   3  11      653.81      599.62     42.59 o
  -8   4  11       11.99       -4.59     15.68 o
  -7   4  11     3523.88     3596.10     69.97 o
  -6   4  11      295.14      286.94     14.72 o
  -5   4  11     1798.87     1918.08     27.70 o
  -4   4  11    18777.06    18789.29    137.92 o
  -3   4  11      161.53      180.30      9.01 o
  -2   4  11     2836.19     2831.66     29.84 o
  -1   4  11      135.82      155.40      8.61 o
   0   4  11       52.17       50.42      6.21 o
   1   4  11    10816.35    11085.50     77.53 o
   2   4  11     6647.09     6624.26     56.56 o
   3   4  11     2221.72     2163.73     26.31 o
   4   4  11     5527.58     5408.92     75.87 o
   5   4  11     1540.12     1573.33     47.13 o
   6   4  11       15.69        4.07     14.68 o
   7   4  11     1389.85     1371.30     45.67 o
   8   4  11       66.67       40.08     16.91 o
   9   4  11      208.71      206.45     30.57 o
  -8   5  11       12.68        3.09     16.11 o
  -7   5  11     1582.17     1510.14     56.12 o
  -6   5  11      519.85      498.67     18.23 o
  -5   5  11      284.69      277.02     13.54 o
  -4   5  11     2030.49     2019.48     30.83 o
  -3   5  11     7153.46     7273.18     61.22 o
  -2   5  11      123.07      127.28      8.58 o
  -1   5  11     1188.52     1153.28     18.86 o
   0   5  11     2713.15     2736.25     28.36 o
   1   5  11      335.52      324.21     11.12 o
   2   5  11     2124.16     2138.03     26.80 o
   3   5  11       19.26       20.14      4.78 o
   4   5  11     1656.38     1543.72     35.68 o
   5   5  11     2755.28     2976.83     92.13 o
   6   5  11     1132.00     1169.90     43.36 o
   7   5  11      255.51      272.69     25.27 o
   8   5  11     2950.89     2916.58     69.83 o
   9   5  11       12.41       14.90     22.52 o
  -8   6  11     1857.91     1798.16     52.87 o
  -7   6  11      165.88      192.36     25.25 o
  -6   6  11     6235.38     6142.75     66.13 o
  -5   6  11      720.03      755.82     21.32 o
  -4   6  11       25.18       14.33      8.19 o
  -3   6  11       41.41       39.67      7.30 o
  -2   6  11     1254.76     1204.56     21.00 o
  -1   6  11      909.00      939.50     18.86 o
   0   6  11     7066.38     6730.17     57.50 o
   1   6  11     2958.70     2995.21     37.99 o
   2   6  11     4740.29     4672.00     43.51 o
   3   6  11    18849.27    18717.37    128.79 o
   4   6  11        8.35        8.80     10.14 o
   5   6  11     2523.86     2409.38     62.92 o
   6   6  11      220.39      189.99     22.54 o
   7   6  11        0.04      -14.09     14.09 o
   8   6  11     1266.08     1355.89     49.31 o
   9   6  11     2006.53     2132.83     89.82 o
  -7   7  11      269.62      249.32     27.83 o
  -6   7  11      247.06      229.99     14.53 o
  -5   7  11     3647.62     3707.46     45.81 o
  -4   7  11     2578.50     2561.94     36.59 o
  -3   7  11     1977.24     1972.02     32.28 o
  -2   7  11    14963.64    15058.24    124.64 o
  -1   7  11        3.78        0.51      6.12 o
   0   7  11     2323.39     2324.04     29.03 o
   1   7  11     1340.04     1356.20     21.81 o
   2   7  11      445.52      434.46     14.29 o
   3   7  11     2782.57     2890.69     33.99 o
   4   7  11     8036.59     7926.61    118.72 o
   5   7  11        5.41        7.55     14.89 o
   6   7  11     1551.32     1548.50     51.52 o
   7   7  11     1762.32     1851.92     57.54 o
   8   7  11      124.07      112.10     21.47 o
  -7   8  11     4708.49     4698.81     94.81 o
  -6   8  11        3.72       -9.19      9.19 o
  -5   8  11      444.75      435.40     18.99 o
  -4   8  11      251.77      236.85     15.59 o
  -3   8  11      188.44      166.06     11.34 o
  -2   8  11     5886.63     5918.71     55.33 o
  -1   8  11     9985.51     9945.29     79.45 o
   0   8  11      448.30      441.26     14.62 o
   1   8  11     8233.71     8010.46     67.60 o
   2   8  11      865.24      944.70     18.58 o
   3   8  11        3.37       -6.19      6.19 o
   4   8  11      124.87      133.00     18.27 o
   5   8  11       40.12       31.01     17.00 o
   6   8  11     1078.03     1173.65     88.22 o
   7   8  11     1098.63     1034.20     46.50 o
   8   8  11      374.88      403.45     32.77 o
  -7   9  11     1604.35     1496.14     57.11 o
  -6   9  11     3448.96     3433.74     48.54 o
  -5   9  11     1018.72     1104.82     28.40 o
  -4   9  11     1946.73     1963.12     41.58 o
  -3   9  11      137.33      146.36     12.41 o
  -2   9  11      161.34      137.98     10.64 o
  -1   9  11      676.66      665.08     20.44 o
   0   9  11     4406.83     4477.23     47.12 o
   1   9  11      416.36      419.82     14.64 o
   2   9  11     6944.47     6954.88     61.64 o
   3   9  11     2242.67     2404.89     30.92 o
   4   9  11     1878.16     1876.74     50.87 o
   5   9  11     8420.07     8690.64    155.44 o
   6   9  11       84.20       95.36     21.49 o
   7   9  11       44.51       63.06     21.40 o
   8   9  11      281.84      292.98     39.26 o
  -7  10  11      362.79      345.28     35.60 o
  -6  10  11     1186.25     1220.78     30.39 o
  -5  10  11       93.53       65.10     11.93 o
  -4  10  11      386.92      360.70     19.34 o
  -3  10  11     1236.87     1358.39     25.82 o
  -2  10  11     2045.76     2056.38     31.54 o
  -1  10  11     2796.03     2883.71     36.39 o
   0  10  11     8275.02     8320.19     73.80 o
   1  10  11       44.36       39.35      8.16 o
   2  10  11      827.39      765.86     21.00 o
   3  10  11      172.54      151.34     11.09 o
   4  10  11      113.72      103.63      9.26 o
   5  10  11     3211.39     3402.27     85.65 o
   6  10  11     6305.35     6394.87    129.30 o
   7  10  11      468.84      494.57     38.30 o
   8  10  11     1145.56     1178.09     53.75 o
  -6  11  11      312.29      235.04     20.48 o
  -5  11  11     5299.87     5317.43     65.96 o
  -4  11  11       70.28       65.06     13.08 o
  -3  11  11       46.85       40.39      9.53 o
  -2  11  11     2198.34     2226.25     34.07 o
  -1  11  11       38.87       18.30      8.30 o
   0  11  11     6569.17     6521.93     75.51 o
   1  11  11    11311.98    11230.49     95.96 o
   2  11  11      199.71      217.00     12.78 o
   3  11  11     2326.29     2303.76     34.26 o
   4  11  11       25.65       34.47      8.68 o
   5  11  11       55.26       38.77     19.73 o
   6  11  11      331.01      373.91     55.99 o
   7  11  11      895.51      908.44     67.54 o
  -6  12  11       35.48       20.98     12.80 o
  -5  12  11     2771.24     2790.61     46.28 o
  -4  12  11     5870.07     5839.29     74.41 o
  -3  12  11      507.69      532.51     20.40 o
  -2  12  11     2254.61     2290.06     35.40 o
  -1  12  11      418.02      437.40     17.04 o
   0  12  11       35.96       32.57      9.33 o
   1  12  11       68.67       45.77     10.17 o
   2  12  11     1282.48     1299.37     28.90 o
   3  12  11        0.92        2.58      8.37 o
   4  12  11     2019.29     2238.25     33.83 o
   5  12  11      860.96      930.89     50.01 o
   6  12  11      392.80      376.33     36.47 o
   7  12  11     2334.99     2624.26    102.62 o
  -5  13  11       39.42       33.75     12.92 o
  -4  13  11       17.80        1.07     11.67 o
  -3  13  11      171.66      170.00     14.28 o
  -2  13  11      190.61      174.91     13.31 o
  -1  13  11     1520.48     1588.66     32.88 o
   0  13  11     1315.39     1367.68     28.41 o
   1  13  11      106.53       83.86     11.26 o
   2  13  11     3008.79     2952.36     47.38 o
   3  13  11        3.84       -0.35      8.66 o
   4  13  11        9.86        9.38      9.74 o
   5  13  11      254.66      288.94     33.23 o
   6  13  11       41.05       32.24     22.81 o
   7  13  11     2009.85     2101.74     74.81 o
  -5  14  11      897.57      896.00     33.47 o
  -4  14  11      184.39      174.41     16.85 o
  -3  14  11     3792.89     3846.16     54.36 o
  -2  14  11      152.25      138.67     13.19 o
  -1  14  11        3.55      -10.22     10.22 o
   0  14  11      389.34      377.27     18.25 o
   1  14  11       61.08       21.82     10.14 o
   2  14  11     3546.10     3546.79     56.30 o
   3  14  11     3311.28     3418.30     53.20 o
   4  14  11      233.65      250.38     17.45 o
   5  14  11     1049.92      993.41     69.36 o
   6  14  11      138.35      101.57     32.39 o
  -4  15  11      364.01      372.19     22.26 o
  -3  15  11     1060.02     1078.36     34.54 o
  -2  15  11     6208.82     6338.55     72.33 o
  -1  15  11       25.44        9.47     10.55 o
   0  15  11     1735.98     1752.98     35.36 o
   1  15  11      316.61      312.13     20.23 o
   2  15  11      166.55      138.34     16.65 o
   3  15  11     1078.92     1008.48     32.13 o
   4  15  11     1321.03     1330.91     33.82 o
   5  15  11     1435.68     1573.50    106.41 o
  -3  16  11      128.16      120.12     18.13 o
  -2  16  11      305.43      270.11     19.12 o
  -1  16  11      463.01      426.82     21.11 o
   0  16  11      435.57      405.76     20.96 o
   1  16  11     1858.92     1829.27     37.30 o
   2  16  11      624.97      664.96     29.05 o
   3  16  11      219.72      152.92     17.20 o
   4  16  11      861.46      831.70     32.88 o
   5  16  11       67.73       37.78     31.94 o
  -2  17  11      298.94      299.27     21.40 o
  -1  17  11     1497.31     1508.86     36.63 o
   0  17  11       12.54        6.59     12.25 o
   1  17  11      150.62      119.38     15.19 o
   2  17  11      444.38      494.67     26.61 o
   3  17  11      384.28      373.98     25.32 o
   4  17  11      581.43      561.85     31.90 o
  -1  18  11     1072.36     1087.49     37.59 o
   0  18  11     4318.63     4297.93     68.11 o
   1  18  11       24.48       13.30     14.56 o
   2  18  11      228.56      199.68     20.38 o
   0 -16  12      844.98      835.93     40.15 o
  -3 -15  12      930.30     1020.22     36.28 o
  -2 -15  12      135.51      129.17     18.41 o
  -1 -15  12      354.63      361.72     22.52 o
   0 -15  12        0.09       -8.35     12.27 o
   1 -15  12      138.06      118.22     15.00 o
   2 -15  12     1170.16     1091.44     53.48 o
  -4 -14  12      392.95      418.30     24.28 o
  -3 -14  12      613.87      666.57     29.33 o
  -2 -14  12     1617.74     1626.64     37.24 o
  -1 -14  12      631.43      604.69     25.94 o
   0 -14  12     1972.34     2045.72     41.77 o
   1 -14  12     2268.18     2184.26     42.43 o
   2 -14  12        9.47        9.43     12.60 o
   3 -14  12      577.05      562.15     27.02 o
   4 -14  12      135.49      103.98     21.23 o
  -5 -13  12     1249.05     1266.01     36.39 o
  -4 -13  12     2057.82     2168.22     44.76 o
  -3 -13  12      375.65      373.54     22.26 o
  -2 -13  12      225.45      229.94     16.19 o
  -1 -13  12      419.54      398.00     19.60 o
   0 -13  12      358.46      324.23     18.13 o
   1 -13  12     4294.88     4343.44     63.67 o
   2 -13  12      849.05      849.35     30.02 o
   3 -13  12      910.41      881.89     31.81 o
   4 -13  12      593.18      617.15     27.07 o
  -5 -12  12      209.22      212.21     18.27 o
  -4 -12  12     3159.21     3197.82     53.64 o
  -3 -12  12     2323.84     2375.02     45.47 o
  -2 -12  12      488.56      475.31     20.34 o
  -1 -12  12      397.50      362.66     18.31 o
   0 -12  12      425.51      450.82     18.97 o
   1 -12  12      175.10      115.23     13.34 o
   2 -12  12      366.51      332.36     19.99 o
   3 -12  12      305.59      368.96     23.32 o
   4 -12  12     1391.05     1463.90     35.21 o
   5 -12  12     2470.56     2488.14     63.35 o
  -6 -11  12      414.28      410.48     27.31 o
  -5 -11  12      243.98      231.75     18.17 o
  -4 -11  12      127.32      136.41     15.65 o
  -3 -11  12       38.77       53.94     12.72 o
  -2 -11  12      511.65      522.91     20.04 o
  -1 -11  12      916.70      908.98     25.06 o
   0 -11  12     1168.99     1233.42     26.34 o
   1 -11  12      218.66      176.35     13.90 o
   2 -11  12     3278.57     3352.69     54.15 o
   3 -11  12      879.53      867.91     26.94 o
   4 -11  12      387.81      412.16     19.34 o
   5 -11  12      441.54      429.96     50.43 o
   6 -11  12      647.34      603.79     57.82 o
  -6 -10  12      912.59      900.04     36.75 o
  -5 -10  12     3130.48     3174.43     50.49 o
  -4 -10  12      389.81      376.26     20.41 o
  -3 -10  12      987.89      988.34     28.81 o
  -2 -10  12     1232.30     1243.41     37.43 o
  -1 -10  12      120.65      121.75     11.22 o
   0 -10  12      370.58      363.60     16.36 o
   1 -10  12     1471.30     1492.71     28.64 o
   2 -10  12      629.83      576.46     22.63 o
   3 -10  12     7524.60     7585.21     77.88 o
   4 -10  12     2680.92     2640.43     39.11 o
   5 -10  12      598.62      646.97     46.35 o
   6 -10  12      521.20      476.32     42.61 o
  -7  -9  12     1087.15     1149.97     62.06 o
  -6  -9  12      451.81      460.59     22.04 o
  -5  -9  12       11.34       16.71     13.06 o
  -4  -9  12      274.39      233.19     16.92 o
  -3  -9  12       79.23       78.29     10.30 o
  -2  -9  12     2704.93     2795.06     38.47 o
  -1  -9  12     2025.16     2077.83     31.31 o
   0  -9  12      412.24      430.97     16.88 o
   1  -9  12      112.01      115.96     10.39 o
   2  -9  12      973.73      984.36     25.14 o
   3  -9  12     1223.95     1158.54     24.72 o
   4  -9  12      391.82      338.26     15.12 o
   5  -9  12       30.42       45.67     21.22 o
   6  -9  12       46.86        5.16     19.73 o
   7  -9  12     1111.31     1228.66     99.82 o
  -7  -8  12     1900.46     1861.32     65.63 o
  -6  -8  12     1376.40     1406.07     32.73 o
  -5  -8  12      205.67      190.04     14.04 o
  -4  -8  12      317.68      340.03     16.85 o
  -3  -8  12      335.99      370.06     16.15 o
  -2  -8  12     1549.69     1596.71     27.75 o
  -1  -8  12     3582.80     3660.19     42.10 o
   0  -8  12      196.06      212.98     12.11 o
   1  -8  12     2959.86     2938.56     36.93 o
   2  -8  12     3560.64     3776.80     50.16 o
   3  -8  12       53.47       71.25      9.27 o
   4  -8  12     1414.34     1436.88     29.23 o
   5  -8  12        8.57       13.56     19.66 o
   6  -8  12        9.88      -17.48     18.66 o
   7  -8  12      851.19      872.35     72.41 o
  -7  -7  12      249.86      263.72     28.22 o
  -6  -7  12      179.43      200.51     15.14 o
  -5  -7  12      285.63      298.54     14.94 o
  -4  -7  12     1788.78     1776.23     31.00 o
  -3  -7  12     2854.19     2894.89     33.96 o
  -2  -7  12      658.16      672.50     18.21 o
  -1  -7  12     4096.49     3888.67     42.61 o
   0  -7  12      363.50      382.74     14.52 o
   1  -7  12     3164.45     3119.72     37.18 o
   2  -7  12        3.32       -1.35      7.04 o
   3  -7  12     1649.73     1805.68     29.71 o
   4  -7  12       34.13       21.33      8.02 o
   5  -7  12     8492.59     8557.01    160.07 o
   6  -7  12      735.64      710.51     45.88 o
   7  -7  12      174.03      185.62     28.63 o
  -7  -6  12      735.94      711.37     40.02 o
  -6  -6  12     1006.88     1033.70     33.82 o
  -5  -6  12     1290.02     1332.20     25.77 o
  -4  -6  12       35.12       22.92      8.99 o
  -3  -6  12     3522.55     3481.34     39.03 o
  -2  -6  12     3275.89     3261.06     36.21 o
  -1  -6  12     2084.65     2145.35     29.56 o
   0  -6  12    15300.98    15397.32    112.35 o
   1  -6  12     3176.97     3294.42     36.25 o
   2  -6  12      660.88      721.40     19.67 o
   3  -6  12      586.46      625.87     18.39 o
   4  -6  12      908.27      914.44     19.41 o
   5  -6  12      164.18      151.23     25.23 o
   6  -6  12     1984.94     1876.05     68.43 o
   7  -6  12        1.13       24.02     18.73 o
   8  -6  12     1281.83     1368.23     58.79 o
  -8  -5  12      294.60      332.44     31.69 o
  -7  -5  12     1419.08     1354.64     50.07 o
  -6  -5  12      159.22      154.45     18.55 o
  -5  -5  12     2344.75     2426.67     32.86 o
  -4  -5  12     1871.23     1944.43     27.76 o
  -3  -5  12      861.69      867.93     17.58 o
  -2  -5  12      116.20      104.38      8.31 o
  -1  -5  12       35.64       40.89      6.81 o
   0  -5  12     1407.33     1416.35     22.73 o
   1  -5  12     8236.78     8205.41     66.52 o
   2  -5  12     2068.04     2081.87     28.94 o
   3  -5  12     2564.09     2593.66     35.80 o
   4  -5  12     2055.85     2114.17     37.57 o
   5  -5  12      343.06      325.13     30.88 o
   6  -5  12     2109.11     2166.09     66.86 o
   7  -5  12       62.53      101.85     22.86 o
   8  -5  12       47.76       63.04     22.39 o
  -8  -4  12      273.07      261.22     29.02 o
  -7  -4  12       85.58       92.51     18.59 o
  -6  -4  12        9.84       -7.93      7.93 o
  -5  -4  12      122.87      112.26     10.20 o
  -4  -4  12     2415.24     2396.63     30.60 o
  -3  -4  12     2549.98     2606.10     28.40 o
  -2  -4  12      788.75      763.52     16.44 o
  -1  -4  12     8249.54     8168.27     63.14 o
   0  -4  12     3546.58     3588.57     36.29 o
   1  -4  12     3736.86     3620.98     35.54 o
   2  -4  12     1259.05     1295.74     21.04 o
   3  -4  12       62.23       54.90      7.59 o
   4  -4  12     1887.48     1847.04     43.11 o
   5  -4  12     1336.90     1392.45     50.82 o
   6  -4  12      100.51       88.35     23.71 o
   7  -4  12     5695.80     5661.87    117.52 o
   8  -4  12     1399.12     1393.23     55.75 o
  -8  -3  12      769.06      793.85     41.04 o
  -7  -3  12      493.14      577.39     32.47 o
  -6  -3  12     1613.17     1589.86     27.70 o
  -5  -3  12       15.25       -2.55      7.33 o
  -4  -3  12      615.92      595.43     16.93 o
  -3  -3  12      196.56      201.41     10.19 o
  -2  -3  12      362.60      339.63     11.66 o
  -1  -3  12     5813.73     5764.83     50.89 o
   0  -3  12     1614.67     1667.55     26.00 o
   1  -3  12      128.26      117.95      8.09 o
   2  -3  12    11766.85    11879.54     93.69 o
   3  -3  12      317.28      312.69     12.11 o
   4  -3  12      658.48      648.73     31.07 o
   5  -3  12      682.31      643.29     32.00 o
   6  -3  12       59.10       51.73     15.20 o
   7  -3  12      749.46      736.83     40.80 o
   8  -3  12     4570.05     4658.29    144.73 o
  -8  -2  12      170.02      181.40     23.84 o
  -7  -2  12       81.68       68.18     17.73 o
  -6  -2  12      927.95      958.87     30.03 o
  -5  -2  12     1926.38     2035.38     28.87 o
  -4  -2  12        2.77       -6.63      6.63 o
  -3  -2  12    16865.19    16840.80    114.15 o
  -2  -2  12     6791.16     7009.81     53.16 o
  -1  -2  12     2443.86     2405.34     29.83 o
   0  -2  12        2.59       -4.85      4.91 o
   1  -2  12      239.25      208.24      9.35 o
   2  -2  12     1251.71     1203.44     20.02 o
   3  -2  12    10600.36    10673.68     77.71 o
   4  -2  12      960.79      969.65     29.83 o
   5  -2  12     4856.69     5010.66    142.62 o
   6  -2  12     3262.47     3467.40     80.73 o
   7  -2  12       51.81       52.84     18.27 o
   8  -2  12      666.86      794.83     41.14 o
  -8  -1  12     2399.33     2499.24     60.14 o
  -7  -1  12     1635.29     1596.88     51.57 o
  -6  -1  12     1374.14     1368.49     25.23 o
  -5  -1  12        4.69       -5.67      6.96 o
  -4  -1  12       11.14       -5.44      6.54 o
  -3  -1  12       49.56       17.52      6.47 o
  -2  -1  12     2902.80     2938.45     32.90 o
  -1  -1  12     6722.81     6867.93     57.13 o
   0  -1  12     3643.74     3785.59     35.29 o
   1  -1  12     1661.29     1635.49     21.65 o
   2  -1  12     4628.67     4536.25     43.54 o
   3  -1  12        2.76       -3.93      3.93 o
   4  -1  12      339.03      328.17     19.71 o
   5  -1  12       47.89       59.37     16.17 o
   6  -1  12     1093.40     1079.11     44.00 o
   7  -1  12     1365.68     1299.38     47.66 o
   8  -1  12       36.77       12.13     14.43 o
  -8   0  12      704.66      690.15     40.42 o
  -7   0  12     2513.77     2528.72     57.73 o
  -6   0  12      980.54      916.23     21.98 o
  -5   0  12     2885.72     2918.45     36.14 o
  -4   0  12     2487.08     2550.20     33.00 o
  -3   0  12     1002.92     1011.14     18.33 o
  -2   0  12      755.86      770.50     19.57 o
  -1   0  12      741.11      765.71     19.67 o
   0   0  12       35.93       22.29      5.57 o
   1   0  12     4593.32     4479.48     38.01 o
   2   0  12     4794.72     4858.00     45.32 o
   3   0  12       10.62        1.92      5.35 o
   4   0  12    10380.11    10143.67    124.70 o
   5   0  12     1217.48     1204.09     43.45 o
   6   0  12     1923.89     1958.70     63.76 o
   7   0  12        9.96       11.39     26.39 o
   8   0  12      137.57      172.65     22.61 o
   9   0  12      235.09      229.29     35.71 o
  -8   1  12       94.00       57.31     25.44 o
  -7   1  12      128.71      113.78     19.77 o
  -6   1  12      380.79      416.12     16.28 o
  -5   1  12     3265.60     3290.22     39.04 o
  -4   1  12     2160.80     2145.06     30.28 o
  -3   1  12     8370.31     8351.74     63.31 o
  -2   1  12     1089.37     1105.83     19.92 o
  -1   1  12     6721.93     6511.13     56.97 o
   0   1  12     6927.26     7159.53     66.12 o
   1   1  12     1360.45     1369.00     18.23 o
   2   1  12       75.07       62.27      6.20 o
   3   1  12      306.38      288.82     12.02 o
   4   1  12       77.56       55.68     12.28 o
   5   1  12    10926.74    10962.89    175.77 o
   6   1  12     1212.12     1219.94     56.96 o
   7   1  12     2310.80     2381.85     61.62 o
   8   1  12      841.50      782.74     37.05 o
   9   1  12      380.54      333.61     67.46 o
  -8   2  12     1564.49     1630.86     55.38 o
  -7   2  12       13.60      -16.07     16.94 o
  -6   2  12     4749.35     4881.05     55.36 o
  -5   2  12     4415.84     4431.39     50.90 o
  -4   2  12      179.23      180.34     11.61 o
  -3   2  12       52.45       41.83      7.16 o
  -2   2  12      282.92      295.08     11.84 o
  -1   2  12      634.00      612.48     14.89 o
   0   2  12     3933.68     3766.95     35.57 o
   1   2  12      472.86      455.11     11.71 o
   2   2  12     2175.39     2077.45     25.85 o
   3   2  12      625.28      659.50     13.95 o
   4   2  12     1715.70     1650.03     37.06 o
   5   2  12     1141.99     1184.84     59.06 o
   6   2  12        2.19      -14.86     15.07 o
   7   2  12       56.10       64.33     21.62 o
   8   2  12      666.71      679.94     35.18 o
   9   2  12      772.15      750.73     49.29 o
  -8   3  12       67.16      107.56     22.69 o
  -7   3  12      949.56      981.52     41.14 o
  -6   3  12      726.37      733.81     21.63 o
  -5   3  12     4273.88     4273.44     46.74 o
  -4   3  12     3819.79     3714.04     43.87 o
  -3   3  12     3473.61     3387.41     35.32 o
  -2   3  12     1338.94     1470.94     21.81 o
  -1   3  12      703.51      774.25     16.59 o
   0   3  12       69.31       71.68      6.78 o
   1   3  12      220.30      156.06      8.21 o
   2   3  12      386.20      363.47     12.13 o
   3   3  12     3454.19     3364.13     34.21 o
   4   3  12     3394.98     3343.19     56.08 o
   5   3  12      304.69      300.50     25.40 o
   6   3  12     2075.03     2195.31     78.21 o
   7   3  12      669.71      729.43     36.32 o
   8   3  12       35.51       14.61     18.24 o
   9   3  12        9.59        7.49     22.27 o
  -8   4  12     1307.32     1291.25     53.75 o
  -7   4  12      886.91      911.65     40.48 o
  -6   4  12      205.47      208.79     14.93 o
  -5   4  12       28.47       26.93      8.41 o
  -4   4  12        0.83        5.00      7.38 o
  -3   4  12      487.20      434.66     13.89 o
  -2   4  12     2463.72     2500.05     28.62 o
  -1   4  12     5106.64     5089.13     47.03 o
   0   4  12      269.96      256.98     10.04 o
   1   4  12    15414.41    15468.39    107.75 o
   2   4  12     9444.54     9181.01     74.93 o
   3   4  12      635.98      613.62     13.08 o
   4   4  12     1157.87     1104.54     35.23 o
   5   4  12      226.68      230.14     23.27 o
   6   4  12      648.38      607.39     35.09 o
   7   4  12     4705.34     4717.33     95.80 o
   8   4  12       25.65       45.06     16.89 o
   9   4  12      708.51      798.62     63.13 o
  -8   5  12       21.51       -0.44     17.05 o
  -7   5  12      919.50      822.11     38.79 o
  -6   5  12     1837.79     1847.67     38.25 o
  -5   5  12        1.22       -7.71      7.71 o
  -4   5  12     2950.32     2993.16     40.73 o
  -3   5  12     3555.61     3441.24     36.62 o
  -2   5  12     1760.63     1710.64     23.65 o
  -1   5  12     3320.31     3259.46     38.06 o
   0   5  12     3787.41     3817.72     37.13 o
   1   5  12     2325.49     2285.40     26.15 o
   2   5  12    23616.15    23602.29    169.15 o
   3   5  12     2739.61     2652.54     30.60 o
   4   5  12     1233.12     1188.03     38.22 o
   5   5  12     1585.33     1513.99     49.81 o
   6   5  12      947.43      975.73     41.38 o
   7   5  12       46.21       51.07     18.91 o
   8   5  12     1146.81     1035.81     70.53 o
  -7   6  12      441.45      433.07     30.37 o
  -6   6  12      479.30      511.48     20.05 o
  -5   6  12      607.74      548.29     19.49 o
  -4   6  12     2128.46     2067.92     38.91 o
  -3   6  12    10604.52    10585.60     86.90 o
  -2   6  12     2305.76     2267.74     29.93 o
  -1   6  12     4506.95     4502.99     42.91 o
   0   6  12      880.37      930.95     17.17 o
   1   6  12        3.79       10.81      5.76 o
   2   6  12       53.20       30.18      7.28 o
   3   6  12     1903.91     1909.47     26.85 o
   4   6  12      333.15      357.46     24.29 o
   5   6  12      959.45     1037.52     42.74 o
   6   6  12     1115.79     1120.79     64.54 o
   7   6  12      293.29      289.35     28.31 o
   8   6  12     1518.92     1461.96     53.25 o
  -7   7  12     1384.82     1316.06     54.05 o
  -6   7  12      668.14      641.89     22.60 o
  -5   7  12      276.26      269.80     15.08 o
  -4   7  12      146.01      132.80     12.55 o
  -3   7  12     1352.26     1236.15     29.40 o
  -2   7  12      848.79      895.89     20.26 o
  -1   7  12      851.99      852.45     18.79 o
   0   7  12     1233.60     1188.61     19.53 o
   1   7  12     3042.84     3130.46     32.84 o
   2   7  12     1925.57     1895.56     26.15 o
   3   7  12     5234.34     5217.36     54.01 o
   4   7  12     2360.51     2340.78     54.81 o
   5   7  12        0.50       10.05     15.62 o
   6   7  12      731.56      736.31     48.39 o
   7   7  12      355.30      388.37     32.24 o
   8   7  12      388.13      429.25     47.78 o
  -7   8  12        7.85       -6.81     18.14 o
  -6   8  12       21.25       23.37      9.75 o
  -5   8  12     3098.08     2984.77     44.78 o
  -4   8  12     1660.09     1645.58     33.84 o
  -3   8  12      807.12      814.12     21.37 o
  -2   8  12     3002.28     2984.74     36.76 o
  -1   8  12      342.26      309.50     13.30 o
   0   8  12      640.75      601.50     17.12 o
   1   8  12      976.25      941.47     18.45 o
   2   8  12     1929.40     1999.06     31.55 o
   3   8  12     2516.38     2489.02     32.96 o
   4   8  12    11817.49    11877.16    167.32 o
   5   8  12      662.31      646.11     40.23 o
   6   8  12     1770.36     1805.21     59.46 o
   7   8  12      169.31      181.35     29.65 o
   8   8  12       30.65       -3.48     17.99 o
  -7   9  12      975.36      857.52     47.33 o
  -6   9  12      896.12      847.67     24.07 o
  -5   9  12      154.60      174.41     14.69 o
  -4   9  12      981.89      964.11     35.75 o
  -3   9  12     1319.96     1372.84     25.96 o
  -2   9  12      478.02      498.56     17.82 o
  -1   9  12    15195.89    15393.27    114.94 o
   0   9  12     1979.50     1956.44     29.54 o
   1   9  12     3372.11     3295.63     37.96 o
   2   9  12       51.39       41.22      8.71 o
   3   9  12        2.25       -6.42      6.42 o
   4   9  12      660.86      624.83     23.51 o
   5   9  12     2388.55     2399.00     70.12 o
   6   9  12       38.48       68.93     20.93 o
   7   9  12     1692.11     1728.22     62.15 o
   8   9  12     1559.63     1681.92     70.45 o
  -6  10  12     4604.96     4642.24     59.38 o
  -5  10  12      183.67      207.37     17.00 o
  -4  10  12     3507.64     3492.50     55.07 o
  -3  10  12      321.22      339.70     16.40 o
  -2  10  12      253.20      233.01     13.70 o
  -1  10  12       38.71       12.91      8.25 o
   0  10  12     4733.15     4667.59     52.35 o
   1  10  12        5.12       -0.95      7.12 o
   2  10  12     2986.65     2992.45     46.47 o
   3  10  12     1660.84     1693.18     28.36 o
   4  10  12        1.19       -3.08      7.09 o
   5  10  12     1102.88     1132.96     50.54 o
   6  10  12       31.64       18.61     20.23 o
   7  10  12        1.45       -3.60     17.89 o
   8  10  12      660.23      587.74     86.44 o
  -6  11  12      687.14      639.33     28.43 o
  -5  11  12     1034.79     1055.79     30.76 o
  -4  11  12       72.43       76.81     13.56 o
  -3  11  12     5387.84     5424.75     61.05 o
  -2  11  12     1757.91     1707.33     30.20 o
  -1  11  12      631.46      664.46     20.41 o
   0  11  12     2023.31     2029.62     33.16 o
   1  11  12      444.85      445.62     17.44 o
   2  11  12       75.71       82.92     11.86 o
   3  11  12     1764.88     1801.79     30.68 o
   4  11  12     2115.83     2117.91     40.65 o
   5  11  12       86.97      138.27     52.60 o
   6  11  12     6447.04     6971.03    167.29 o
   7  11  12      773.70      797.26     50.05 o
  -6  12  12      743.59      708.42     30.88 o
  -5  12  12     1284.88     1326.92     34.58 o
  -4  12  12     2057.91     2157.49     42.85 o
  -3  12  12      341.58      347.99     17.94 o
  -2  12  12      469.48      441.17     19.16 o
  -1  12  12      910.82      931.28     23.74 o
   0  12  12       21.31        4.88      9.10 o
   1  12  12     5898.66     6031.50     65.99 o
   2  12  12      605.38      658.56     27.52 o
   3  12  12      768.98      753.91     22.21 o
   4  12  12      202.37      219.57     14.95 o
   5  12  12       58.42       43.30     21.93 o
   6  12  12      209.23      198.62     30.46 o
   7  12  12     2298.64     2473.65     88.64 o
  -5  13  12      179.77      211.56     17.89 o
  -4  13  12     4765.91     4794.52     68.26 o
  -3  13  12     1697.60     1689.90     34.00 o
  -2  13  12      744.29      698.75     23.49 o
  -1  13  12        5.34       -8.94      8.94 o
   0  13  12      149.86      149.58     13.01 o
   1  13  12     1115.93     1097.92     27.38 o
   2  13  12     3501.59     3634.49     52.39 o
   3  13  12       24.88       14.00     10.10 o
   4  13  12     2801.84     2805.09     44.52 o
   5  13  12      858.54      902.22     53.21 o
   6  13  12       15.51       16.83     21.09 o
  -5  14  12       47.63       45.90     14.37 o
  -4  14  12       25.17       19.36     13.56 o
  -3  14  12     2485.26     2675.85     44.91 o
  -2  14  12      207.67      210.97     15.95 o
  -1  14  12     2366.94     2442.01     40.55 o
   0  14  12     2445.62     2514.67     40.15 o
   1  14  12      332.81      328.19     17.56 o
   2  14  12      934.71      910.72     31.81 o
   3  14  12       12.00       -9.45     11.27 o
   4  14  12       67.11       83.88     12.84 o
   5  14  12      287.40      216.66     39.24 o
   6  14  12      291.24      262.50     42.07 o
  -4  15  12      288.80      329.80     21.56 o
  -3  15  12      873.80      917.92     29.80 o
  -2  15  12      183.41      174.72     17.68 o
  -1  15  12       59.96       30.44     11.57 o
   0  15  12     1180.25     1142.22     31.61 o
   1  15  12      760.55      786.66     26.38 o
   2  15  12        3.63      -11.27     11.27 o
   3  15  12     5016.48     4975.05     69.23 o
   4  15  12     1092.87     1177.73     34.82 o
   5  15  12      253.49      204.91     40.81 o
  -3  16  12       14.97        7.76     12.19 o
  -2  16  12     4672.16     4634.19     64.03 o
  -1  16  12     1026.57     1082.37     31.21 o
   0  16  12      979.14     1075.29     38.19 o
   1  16  12       20.50       17.85     11.21 o
   2  16  12      301.19      331.33     22.40 o
   3  16  12      652.00      628.08     27.72 o
   4  16  12     4199.56     4333.00     70.67 o
  -2  17  12      106.44      103.23     16.18 o
  -1  17  12     2895.88     2926.65     65.17 o
   0  17  12      216.28      159.86     17.96 o
   1  17  12     2332.97     2396.28     43.93 o
   2  17  12     1240.59     1288.49     38.80 o
   3  17  12      207.07      205.26     19.05 o
   1  18  12      106.97       64.52     17.90 o
  -2 -15  13      141.56      130.99     19.07 o
  -1 -15  13      948.74      977.48     36.10 o
   0 -15  13     2368.14     2355.86     70.86 o
   1 -15  13        0.16       -2.25     11.71 o
  -3 -14  13      152.25      147.02     18.25 o
  -2 -14  13       26.36       29.23     14.65 o
  -1 -14  13      314.59      280.31     19.24 o
   0 -14  13      737.63      731.55     29.21 o
   1 -14  13     1753.41     1723.43     37.96 o
   2 -14  13      704.92      722.02     29.54 o
   3 -14  13     2348.53     2338.87     62.71 o
  -4 -13  13      976.19      980.69     34.59 o
  -3 -13  13        0.09        2.77     12.45 o
  -2 -13  13     1815.27     1950.99     39.28 o
  -1 -13  13      940.45      942.10     28.38 o
   0 -13  13      134.23      121.92     13.71 o
   1 -13  13     1872.03     1909.43     39.13 o
   2 -13  13      344.78      404.79     22.32 o
   3 -13  13        9.10      -11.65     11.65 o
   4 -13  13     1175.42     1225.43     40.22 o
  -5 -12  13        3.16        1.74     12.92 o
  -4 -12  13     1781.86     1882.13     41.84 o
  -3 -12  13       95.33       76.58     14.68 o
  -2 -12  13        0.70        2.66      9.71 o
  -1 -12  13     1203.81     1251.24     30.84 o
   0 -12  13      201.19      166.90     13.66 o
   1 -12  13     1565.25     1532.33     34.18 o
   2 -12  13     5499.80     5456.30     71.04 o
   3 -12  13       85.62       52.59     14.38 o
   4 -12  13      178.05      166.51     19.06 o
   5 -12  13      234.71      229.80     43.10 o
  -5 -11  13      112.57      108.55     15.36 o
  -4 -11  13     1231.47     1149.26     34.29 o
  -3 -11  13     5201.55     5004.82     68.58 o
  -2 -11  13       60.75       48.91     10.88 o
  -1 -11  13      174.49      191.21     14.40 o
   0 -11  13      715.54      733.73     25.09 o
   1 -11  13        0.05       -5.21      8.86 o
   2 -11  13      796.07      743.48     29.21 o
   3 -11  13     2874.37     2904.21     46.74 o
   4 -11  13       64.25       49.72     11.41 o
   5 -11  13     1829.98     1982.52     91.28 o
  -6 -10  13      194.48      183.55     32.10 o
  -5 -10  13        5.69       -0.61     11.71 o
  -4 -10  13      269.53      296.66     19.23 o
  -3 -10  13     1077.16     1174.32     34.61 o
  -2 -10  13     2930.55     2783.68     40.14 o
  -1 -10  13       33.84       20.26      9.56 o
   0 -10  13     2786.96     2793.48     39.32 o
   1 -10  13     3067.25     3104.08     42.65 o
   2 -10  13       97.87       77.51     12.75 o
   3 -10  13     3357.49     3407.15     47.30 o
   4 -10  13        9.58       -1.77      8.77 o
   5 -10  13        3.60        5.70     20.80 o
   6 -10  13      853.38      924.09     57.76 o
  -6  -9  13      113.56       75.80     14.21 o
  -5  -9  13      595.35      629.89     30.75 o
  -4  -9  13      149.95      132.43     14.94 o
  -3  -9  13      225.27      197.77     13.82 o
  -2  -9  13      926.50      893.45     24.24 o
  -1  -9  13      161.32      175.77     12.39 o
   0  -9  13       92.20      101.39     10.75 o
   1  -9  13     2263.21     2382.61     34.19 o
   2  -9  13      776.44      763.74     25.36 o
   3  -9  13     1604.36     1712.23     30.16 o
   4  -9  13     3011.78     3108.15     51.78 o
   5  -9  13       97.22      110.24     27.58 o
   6  -9  13       14.59       21.51     21.97 o
  -7  -8  13      534.43      513.09     65.60 o
  -6  -8  13        2.03        0.48     11.05 o
  -5  -8  13      212.24      210.99     15.77 o
  -4  -8  13     3429.30     3570.93     53.64 o
  -3  -8  13       44.57       31.43      9.31 o
  -2  -8  13     4508.34     4460.25     50.68 o
  -1  -8  13     5762.13     6116.82     61.93 o
   0  -8  13        0.09        1.37      7.79 o
   1  -8  13      407.64      450.19     16.48 o
   2  -8  13       10.23       -4.41      8.06 o
   3  -8  13       11.92        4.22      8.08 o
   4  -8  13     2575.53     2517.95     40.16 o
   5  -8  13     2045.67     2090.36     70.91 o
   6  -8  13      121.28      135.46     26.66 o
   7  -8  13     1285.89     1370.80     62.47 o
  -7  -7  13      391.54      361.84     32.06 o
  -6  -7  13     2775.43     2770.30     42.99 o
  -5  -7  13      125.43      137.54     12.96 o
  -4  -7  13      335.34      343.10     16.82 o
  -3  -7  13      380.22      366.74     14.76 o
  -2  -7  13        0.06       -7.00      7.00 o
  -1  -7  13     1946.85     1926.61     29.49 o
   0  -7  13     8061.16     8062.50     75.09 o
   1  -7  13      413.28      391.92     16.47 o
   2  -7  13     1436.67     1445.63     37.38 o
   3  -7  13     1675.84     1744.00     29.98 o
   4  -7  13       11.03       -5.98      7.75 o
   5  -7  13       65.42       26.15     21.00 o
   6  -7  13       94.37       58.99     22.20 o
   7  -7  13       82.04      105.23     25.39 o
  -7  -6  13      271.03      301.07     29.34 o
  -6  -6  13     1319.83     1359.35     29.63 o
  -5  -6  13     1104.73     1114.78     26.30 o
  -4  -6  13      522.85      512.49     18.56 o
  -3  -6  13     2281.22     2295.73     28.73 o
  -2  -6  13     2246.70     2177.49     28.42 o
  -1  -6  13      284.21      277.39     13.24 o
   0  -6  13      156.63      176.14     11.10 o
   1  -6  13      248.40      233.87     12.16 o
   2  -6  13     3138.91     3061.69     38.54 o
   3  -6  13     3289.51     3341.93     44.47 o
   4  -6  13      198.25      254.38     16.55 o
   5  -6  13     3528.84     3251.58     86.05 o
   6  -6  13     3156.08     3269.42     87.85 o
   7  -6  13      513.34      543.31     41.93 o
  -7  -5  13      112.86      117.18     22.81 o
  -6  -5  13        3.71        8.69      9.11 o
  -5  -5  13      122.30      133.58     11.17 o
  -4  -5  13     1576.81     1531.57     27.40 o
  -3  -5  13       22.00       11.75      6.84 o
  -2  -5  13     7688.59     7789.25     61.73 o
  -1  -5  13     4191.03     4243.27     42.56 o
   0  -5  13      456.64      419.16     15.47 o
   1  -5  13    11184.02    11250.14    104.91 o
   2  -5  13        6.26        8.89      7.32 o
   3  -5  13        5.83       -7.00      7.00 o
   4  -5  13      236.41      267.34     14.70 o
   5  -5  13      140.54      138.91     23.94 o
   6  -5  13     3700.76     3705.12     92.91 o
   7  -5  13     3416.65     3503.11     95.45 o
   8  -5  13      395.06      387.02     60.46 o
  -7  -4  13     1421.91     1514.80     53.63 o
  -6  -4  13      275.22      284.04     15.42 o
  -5  -4  13      645.25      647.38     19.46 o
  -4  -4  13     4435.26     4376.15     46.44 o
  -3  -4  13       41.81       19.10      6.91 o
  -2  -4  13       39.75       18.40      6.70 o
  -1  -4  13     2013.33     2014.18     25.69 o
   0  -4  13      849.21      814.80     23.89 o
   1  -4  13     5728.57     5745.20     49.84 o
   2  -4  13     2132.07     2186.44     28.79 o
   3  -4  13      802.70      803.41     19.64 o
   4  -4  13     1668.82     1702.34     42.77 o
   5  -4  13      794.27      811.39     55.21 o
   6  -4  13      188.33      186.66     26.98 o
   7  -4  13       11.78       32.66     19.81 o
   8  -4  13      262.97      236.26     29.60 o
  -8  -3  13       96.18       62.03     20.76 o
  -7  -3  13       43.21       50.64     17.40 o
  -6  -3  13     1536.10     1619.37     30.86 o
  -5  -3  13      279.63      274.66     14.44 o
  -4  -3  13     1658.39     1641.96     26.72 o
  -3  -3  13     2463.01     2578.46     31.43 o
  -2  -3  13      377.88      373.83     12.92 o
  -1  -3  13      399.88      461.75     14.07 o
   0  -3  13      418.59      428.66     12.35 o
   1  -3  13      325.45      343.55     12.34 o
   2  -3  13     1903.85     1941.98     27.41 o
   3  -3  13     4219.48     4127.51     45.74 o
   4  -3  13     2653.17     2615.30     59.42 o
   5  -3  13     4027.16     4112.57     96.63 o
   6  -3  13     1233.86     1231.83     42.35 o
   7  -3  13     1071.97     1129.74     49.96 o
   8  -3  13     3056.37     3110.54     83.27 o
  -8  -2  13     3096.02     3193.78     89.37 o
  -7  -2  13       40.16       30.29     19.74 o
  -6  -2  13     2978.59     3020.35     47.69 o
  -5  -2  13      165.26      170.28     11.39 o
  -4  -2  13      613.93      553.53     17.46 o
  -3  -2  13      324.83      293.60     12.44 o
  -2  -2  13      538.57      503.60     14.23 o
  -1  -2  13     2211.16     2191.85     41.47 o
   0  -2  13     4177.03     4193.30     39.11 o
   1  -2  13     1778.32     1872.66     24.40 o
   2  -2  13     3515.04     3473.20     38.18 o
   3  -2  13     4260.49     4341.64     46.43 o
   4  -2  13      615.69      577.70     30.66 o
   5  -2  13       10.02        7.37     14.99 o
   6  -2  13      763.52      797.17     48.98 o
   7  -2  13       90.04       93.61     17.39 o
   8  -2  13     1992.24     1845.21     61.11 o
  -8  -1  13       85.93       38.83     20.22 o
  -7  -1  13      240.17      281.19     25.10 o
  -6  -1  13        2.58       -8.47      8.47 o
  -5  -1  13     3567.38     3600.59     41.05 o
  -4  -1  13      895.89      902.11     20.36 o
  -3  -1  13       92.11       85.28      7.93 o
  -2  -1  13     7397.72     7457.08     65.30 o
  -1  -1  13       96.12       51.97      7.49 o
   0  -1  13     2236.94     2182.93     25.88 o
   1  -1  13     1828.71     1797.81     23.67 o
   2  -1  13      625.42      593.04     15.62 o
   3  -1  13     8630.27     8560.73     71.77 o
   4  -1  13     9399.23     9289.56    151.51 o
   5  -1  13      899.39      949.66     42.15 o
   6  -1  13      450.71      402.71     37.21 o
   7  -1  13        7.47       24.87     17.16 o
   8  -1  13      203.45      176.30     20.55 o
  -8   0  13     1374.63     1353.14     54.77 o
  -7   0  13     4535.47     4465.63     80.48 o
  -6   0  13      119.44       71.56     11.22 o
  -5   0  13        3.44       -3.22      7.79 o
  -4   0  13      396.23      422.22     15.76 o
  -3   0  13       32.43       24.51      6.93 o
  -2   0  13     3062.69     3055.19     33.48 o
  -1   0  13    13608.36    13853.75    132.93 o
   0   0  13     1158.35     1094.83     17.98 o
   1   0  13     4030.19     4021.25     36.08 o
   2   0  13        1.06        1.05      5.57 o
   3   0  13       89.18       54.13      6.11 o
   4   0  13      704.40      792.66     32.32 o
   5   0  13     1187.32     1224.22     45.87 o
   6   0  13      165.53      175.82     27.84 o
   7   0  13     2064.39     1993.96     59.68 o
   8   0  13      896.97      947.31     43.59 o
  -8   1  13      111.46       48.04     20.97 o
  -7   1  13     1328.22     1339.23     46.15 o
  -6   1  13     6645.21     6640.22     66.92 o
  -5   1  13      554.58      538.35     18.21 o
  -4   1  13     1619.41     1602.61     25.42 o
  -3   1  13      217.13      222.99     11.04 o
  -2   1  13     2046.70     1873.34     25.41 o
  -1   1  13       24.71       12.94      6.61 o
   0   1  13     2858.56     2977.11     34.24 o
   1   1  13      428.08      425.05     14.43 o
   2   1  13     3101.74     3136.93     38.39 o
   3   1  13     3332.07     3273.79     31.84 o
   4   1  13        8.81      -10.23     10.23 o
   5   1  13     4108.52     4089.62     88.76 o
   6   1  13       23.75        0.44     33.77 o
   7   1  13      158.48      162.91     22.51 o
   8   1  13      327.63      321.12     29.14 o
  -8   2  13       64.59       69.52     22.21 o
  -7   2  13       16.69        5.13     15.47 o
  -6   2  13        7.18        4.19      8.40 o
  -5   2  13     1100.21     1086.72     23.37 o
  -4   2  13      282.92      272.08     18.05 o
  -3   2  13     3089.85     3084.22     35.09 o
  -2   2  13      627.43      592.04     15.55 o
  -1   2  13     2394.13     2385.84     29.48 o
   0   2  13     7683.76     7957.71     61.91 o
   1   2  13        1.60       -0.86      5.00 o
   2   2  13      297.57      294.48     10.82 o
   3   2  13     3443.26     3322.25     34.42 o
   4   2  13      660.13      630.31     29.29 o
   5   2  13     4280.46     4178.83    110.14 o
   6   2  13     4093.02     3932.02     89.07 o
   7   2  13      925.99      936.91     44.10 o
   8   2  13      582.19      571.98     35.58 o
  -8   3  13     3047.12     3072.12     76.33 o
  -7   3  13      775.30      721.73     45.60 o
  -6   3  13      245.75      221.53     12.81 o
  -5   3  13     4802.02     4826.16     51.95 o
  -4   3  13        0.10       13.45      8.49 o
  -3   3  13       17.38       10.23      6.65 o
  -2   3  13     6052.15     5765.83     52.82 o
  -1   3  13      221.79      180.52      9.62 o
   0   3  13     6620.97     6792.13     55.43 o
   1   3  13    15006.51    14686.62     99.75 o
   2   3  13        3.93        8.91      5.79 o
   3   3  13     1816.79     1813.61     21.66 o
   4   3  13      818.42      787.98     31.82 o
   5   3  13      405.34      363.78     42.13 o
   6   3  13      773.96      814.93     40.04 o
   7   3  13      403.42      491.64     33.16 o
   8   3  13      447.82      523.36     34.41 o
  -8   4  13      118.65      130.74     24.49 o
  -7   4  13      728.89      727.06     41.21 o
  -6   4  13       33.85       18.94      8.85 o
  -5   4  13     1785.07     1859.50     29.33 o
  -4   4  13     8428.92     8469.35     80.15 o
  -3   4  13       20.83        5.66      6.80 o
  -2   4  13      420.33      423.97     14.66 o
  -1   4  13        0.58       -5.82      5.82 o
   0   4  13        1.64       -5.24      5.24 o
   1   4  13     1273.73     1357.16     19.99 o
   2   4  13       93.41       89.78      7.98 o
   3   4  13     2462.79     2386.39     27.71 o
   4   4  13     3116.99     3106.08     63.04 o
   5   4  13      679.10      737.84     39.00 o
   6   4  13        4.68      -14.80     14.80 o
   7   4  13      471.46      502.40     34.29 o
   8   4  13        1.43      -14.97     14.97 o
  -7   5  13      776.36      740.26     38.40 o
  -6   5  13      234.15      223.46     13.19 o
  -5   5  13      539.37      508.78     18.59 o
  -4   5  13     1615.16     1634.54     45.13 o
  -3   5  13     2216.76     2247.96     30.45 o
  -2   5  13      524.13      515.19     15.75 o
  -1   5  13     5909.20     5797.51     53.16 o
   0   5  13     4473.09     4633.66     44.39 o
   1   5  13      545.03      596.93     14.23 o
   2   5  13     4608.97     4470.54     45.30 o
   3   5  13        2.29       -1.79      5.67 o
   4   5  13     1718.58     1774.25     46.88 o
   5   5  13     3720.55     3572.41     82.54 o
   6   5  13      975.96     1007.03     46.28 o
   7   5  13     4859.46     4752.73    101.59 o
   8   5  13     3283.23     3395.41     82.40 o
  -7   6  13       72.43       86.17     19.58 o
  -6   6  13     2089.29     2093.15     32.27 o
  -5   6  13      292.94      287.11     15.77 o
  -4   6  13      940.31      898.25     24.10 o
  -3   6  13     4786.26     4873.85     49.21 o
  -2   6  13       81.29       71.03      8.61 o
  -1   6  13      286.76      259.07     11.83 o
   0   6  13     3027.51     2960.64     33.07 o
   1   6  13     4779.84     4806.50     43.58 o
   2   6  13     1598.06     1653.91     27.84 o
   3   6  13     9039.58     8906.39     81.13 o
   4   6  13      215.50      191.27     20.04 o
   5   6  13      369.17      314.81     29.36 o
   6   6  13        5.44        4.01     15.78 o
   7   6  13       41.86        7.97     17.91 o
   8   6  13     1123.81     1212.30     50.15 o
  -7   7  13      198.08      211.65     25.01 o
  -6   7  13      272.70      272.13     15.32 o
  -5   7  13     2297.15     2274.18     39.70 o
  -4   7  13        0.94       -8.84      8.84 o
  -3   7  13     5791.66     5677.52     57.25 o
  -2   7  13    10500.34    10347.50     84.11 o
  -1   7  13      464.40      460.81     15.04 o
   0   7  13       86.74       78.59      8.44 o
   1   7  13     1206.60     1101.31     30.22 o
   2   7  13      803.81      788.54     18.78 o
   3   7  13     3019.53     2979.35     37.76 o
   4   7  13      749.80      741.85     44.33 o
   5   7  13     1986.63     2027.72     63.01 o
   6   7  13     1095.04     1087.36     48.00 o
   7   7  13     1224.28     1282.13     76.89 o
   8   7  13        0.33       -4.87     17.57 o
  -7   8  13     1865.64     1913.09     45.90 o
  -6   8  13       70.50       69.15     11.32 o
  -5   8  13       86.63       88.74     12.88 o
  -4   8  13       40.78       29.79     11.24 o
  -3   8  13      473.58      428.93     16.81 o
  -2   8  13     2161.74     2190.85     31.64 o
  -1   8  13      907.98      905.01     21.00 o
   0   8  13       20.32       33.15      7.22 o
   1   8  13      561.37      561.43     15.88 o
   2   8  13     1160.42     1129.31     22.32 o
   3   8  13      182.96      182.66     12.15 o
   4   8  13      416.75      463.79     35.01 o
   5   8  13       16.36       27.96     22.83 o
   6   8  13      322.70      240.49     28.66 o
   7   8  13     1073.61     1087.64     50.59 o
   8   8  13      240.94      326.91     32.93 o
  -6   9  13     1187.66     1222.72     30.56 o
  -5   9  13      213.58      239.51     16.97 o
  -4   9  13     2652.45     2653.75     45.40 o
  -3   9  13      765.95      778.14     22.06 o
  -2   9  13        0.18       -7.63      7.63 o
  -1   9  13     1193.78     1242.72     23.94 o
   0   9  13      206.93      189.07     12.02 o
   1   9  13      835.25      825.46     19.84 o
   2   9  13     1070.14     1089.77     23.58 o
   3   9  13      246.99      247.65     13.03 o
   4   9  13     3396.98     3395.25     64.70 o
   5   9  13     3901.98     4139.14     97.79 o
   6   9  13      126.64      112.20     27.13 o
   7   9  13        9.01       -8.07     26.39 o
   8   9  13       29.55       22.17     20.66 o
  -6  10  13      382.67      403.28     20.09 o
  -5  10  13       39.11        9.79     11.27 o
  -4  10  13      559.78      544.28     24.22 o
  -3  10  13     1758.58     1764.92     31.96 o
  -2  10  13       61.78       44.09      9.71 o
  -1  10  13     7617.32     7647.21     69.73 o
   0  10  13     4183.14     4174.34     47.61 o
   1  10  13     1076.19     1102.36     22.40 o
   2  10  13       76.89       53.61     10.33 o
   3  10  13      414.12      421.20     20.14 o
   4  10  13       25.35       17.55      8.57 o
   5  10  13     4624.63     4723.55    116.94 o
   6  10  13     2823.10     2935.38    140.08 o
   7  10  13      598.49      608.49     43.60 o
  -6  11  13     2127.97     2233.63     54.50 o
  -5  11  13     5627.17     5732.38     71.30 o
  -4  11  13        9.60       -0.02     11.34 o
  -3  11  13      241.53      245.75     20.65 o
  -2  11  13        6.69        3.94      8.77 o
  -1  11  13      129.34      105.69     12.06 o
   0  11  13     2401.70     2392.36     36.73 o
   1  11  13     7515.03     7481.79     75.82 o
   2  11  13     1008.29     1038.14     28.12 o
   3  11  13     2266.72     2361.95     36.07 o
   4  11  13      809.66      796.49     23.27 o
   5  11  13        0.55      -21.20     21.20 o
   6  11  13       71.30       63.69     24.18 o
   7  11  13        2.61       16.99     21.41 o
  -5  12  13     1066.19     1127.65     33.11 o
  -4  12  13     2538.41     2632.68     49.66 o
  -3  12  13      430.11      423.39     19.55 o
  -2  12  13      830.11      858.34     25.14 o
  -1  12  13      778.75      822.76     24.07 o
   0  12  13      215.87      180.49     13.78 o
   1  12  13       55.28       50.87     10.56 o
   2  12  13      265.95      237.41     17.39 o
   3  12  13      427.69      430.75     18.34 o
   4  12  13      421.74      439.97     19.40 o
   5  12  13      205.97      213.79     61.95 o
   6  12  13      542.78      498.26     42.29 o
   7  12  13     1538.38     1586.55     66.05 o
  -5  13  13        1.70      -11.60     11.60 o
  -4  13  13      427.85      361.24     22.52 o
  -3  13  13       61.09       56.53     13.14 o
  -2  13  13      732.67      715.32     30.91 o
  -1  13  13     3215.87     3322.07     51.00 o
   0  13  13      144.52      130.48     12.83 o
   1  13  13     2843.08     2825.01     42.61 o
   2  13  13     6416.25     6276.09     74.61 o
   3  13  13       51.19       32.24     10.88 o
   4  13  13      177.32      134.47     14.34 o
   5  13  13       57.77       42.95     24.29 o
   6  13  13      135.21      134.71     29.00 o
  -4  14  13      656.69      671.98     29.51 o
  -3  14  13     4010.00     4202.27     58.64 o
  -2  14  13       45.15       32.66     11.85 o
  -1  14  13        4.42        6.36     10.47 o
   0  14  13      602.76      621.02     24.22 o
   1  14  13       21.25       -1.20      9.95 o
   2  14  13     4253.50     4222.68     75.12 o
   3  14  13     4168.34     4281.76     61.83 o
   4  14  13      277.55      273.25     17.30 o
   5  14  13     1149.89     1280.97     76.39 o
   6  14  13      100.56      109.57     33.44 o
  -3  15  13     2308.67     2393.56     43.91 o
  -2  15  13     2880.39     2977.41     49.30 o
  -1  15  13     1220.02     1211.21     31.55 o
   0  15  13      901.76      878.30     28.57 o
   1  15  13       14.87        9.78     10.34 o
   2  15  13        2.19      -10.47     11.76 o
   3  15  13      189.87      181.51     18.16 o
   4  15  13      323.03      299.20     18.98 o
   5  15  13     1801.45     1963.48     93.10 o
  -3  16  13        0.55       22.89     19.56 o
  -2  16  13        1.14       -3.78     11.67 o
  -1  16  13      838.36      877.07     30.72 o
   0  16  13      484.27      527.95     23.84 o
   1  16  13     1870.76     1969.81     44.04 o
   2  16  13      715.45      724.22     30.56 o
   3  16  13     1085.13     1049.23     34.13 o
   4  16  13     1975.03     1903.16     44.96 o
  -1  17  13     4032.10     4192.41     64.85 o
   0  17  13       14.83       11.49     12.71 o
   1  17  13       14.67       17.50     14.78 o
   2  17  13       39.86        2.67     13.57 o
   3  17  13       68.10       71.82     15.55 o
  -2 -14  14     1247.07     1311.33     37.60 o
  -1 -14  14      351.17      339.92     21.52 o
   0 -14  14     3228.87     3289.95     67.97 o
   1 -14  14      757.80      745.17     28.02 o
   2 -14  14      217.60      231.25     19.67 o
  -4 -13  14      742.36      716.40     87.30 o
  -3 -13  14      314.17      317.73     22.02 o
  -2 -13  14      115.15      122.08     15.30 o
  -1 -13  14      304.63      323.59     19.04 o
   0 -13  14      109.93      108.63     14.29 o
   1 -13  14     2366.66     2344.33     43.94 o
   2 -13  14      729.80      703.05     28.57 o
   3 -13  14      398.38      396.50     23.69 o
  -4 -12  14     1891.13     1999.05     47.67 o
  -3 -12  14      315.87      320.45     22.26 o
  -2 -12  14      822.23      801.92     26.82 o
  -1 -12  14     1377.90     1414.78     33.56 o
   0 -12  14      140.35      134.21     15.80 o
   1 -12  14      445.87      464.77     22.16 o
   2 -12  14        0.19        2.30     12.89 o
   3 -12  14        3.92       -3.10     11.20 o
   4 -12  14     1785.57     1810.84     45.96 o
  -5 -11  14       88.73       93.76     15.79 o
  -4 -11  14       51.22       27.90     13.68 o
  -3 -11  14       22.35       15.99     12.66 o
  -2 -11  14      523.94      499.54     27.53 o
  -1 -11  14     2088.14     2099.70     37.34 o
   0 -11  14     3839.35     3859.47     49.37 o
   1 -11  14      319.29      276.10     16.76 o
   2 -11  14     4432.87     4373.07     65.56 o
   3 -11  14      873.09      874.35     30.24 o
   4 -11  14       41.59       36.38     12.59 o
   5 -11  14      208.22      173.37     39.55 o
  -5 -10  14     2212.11     2234.54     44.00 o
  -4 -10  14       13.71        2.70     11.94 o
  -3 -10  14     5462.02     5470.69     65.99 o
  -2 -10  14     2005.66     1972.80     34.43 o
  -1 -10  14      455.39      453.75     20.88 o
   0 -10  14       18.43        7.94      9.22 o
   1 -10  14       55.65       38.96     11.49 o
   2 -10  14      107.02       99.36     13.79 o
   3 -10  14     2529.99     2490.38     46.56 o
   4 -10  14      599.01      574.34     23.59 o
   5 -10  14      842.25      872.60     55.38 o
  -6  -9  14       21.42        9.05     13.61 o
  -5  -9  14      964.67     1057.11     31.68 o
  -4  -9  14      489.80      497.31     23.63 o
  -3  -9  14      566.10      541.65     20.66 o
  -2  -9  14     4893.49     4971.03     62.81 o
  -1  -9  14     2594.24     2565.06     38.08 o
   0  -9  14     1395.44     1412.87     27.64 o
   1  -9  14      349.52      347.67     16.45 o
   2  -9  14      870.81      876.58     29.39 o
   3  -9  14       32.94       20.60     10.46 o
   4  -9  14      136.44      148.58     14.20 o
   5  -9  14       65.57       75.08     24.68 o
   6  -9  14     1375.78     1364.68     67.92 o
  -6  -8  14      270.83      236.16     19.54 o
  -5  -8  14     1052.15     1094.82     29.93 o
  -4  -8  14     1079.46     1070.86     31.11 o
  -3  -8  14       55.77       62.22     10.60 o
  -2  -8  14      107.23       96.03     11.32 o
  -1  -8  14      194.51      190.53     12.93 o
   0  -8  14     1141.28     1189.72     25.12 o
   1  -8  14     1016.37     1001.16     24.07 o
   2  -8  14     2635.67     2676.44     42.92 o
   3  -8  14       25.68       -1.01      8.77 o
   4  -8  14     5096.37     5130.80     69.08 o
   5  -8  14      917.39      850.64     53.05 o
   6  -8  14        0.99       13.50     22.30 o
  -7  -7  14        4.54       14.51     22.42 o
  -6  -7  14      103.77      125.47     15.41 o
  -5  -7  14      288.56      298.57     17.42 o
  -4  -7  14     2105.81     2169.80     36.51 o
  -3  -7  14     1490.47     1580.26     26.83 o
  -2  -7  14        0.52       -8.63      8.63 o
  -1  -7  14     1851.83     1904.64     30.07 o
   0  -7  14     1857.16     1896.28     30.65 o
   1  -7  14       56.00       46.10      8.63 o
   2  -7  14     1486.43     1539.39     31.05 o
   3  -7  14      269.12      299.78     15.44 o
   4  -7  14     1170.39     1183.56     29.52 o
   5  -7  14     7957.49     7888.05    156.25 o
   6  -7  14       42.68       47.92     27.62 o
   7  -7  14      123.14      175.01     29.62 o
  -7  -6  14       61.67       35.13     21.02 o
  -6  -6  14     1575.48     1645.40     30.53 o
  -5  -6  14      497.56      524.70     21.17 o
  -4  -6  14      461.76      460.31     18.23 o
  -3  -6  14      242.67      237.57     11.74 o
  -2  -6  14      401.15      426.15     16.03 o
  -1  -6  14     2197.02     2073.58     30.67 o
   0  -6  14    13351.36    13232.84    105.71 o
   1  -6  14     2622.05     2655.47     34.63 o
   2  -6  14     1770.18     1761.37     40.69 o
   3  -6  14      751.13      783.53     21.84 o
   4  -6  14       70.10       63.94      9.17 o
   5  -6  14      520.73      525.77     41.36 o
   6  -6  14     1043.83     1113.21     55.02 o
   7  -6  14      186.49      216.04     30.11 o
  -7  -5  14      536.19      575.58     37.68 o
  -6  -5  14      218.15      194.31     13.24 o
  -5  -5  14     2916.56     3016.76     40.90 o
  -4  -5  14     3064.78     3007.12     39.84 o
  -3  -5  14      246.09      237.82     11.57 o
  -2  -5  14      109.20      107.10      9.33 o
  -1  -5  14      709.74      704.34     18.81 o
   0  -5  14      905.57      954.50     21.20 o
   1  -5  14     6271.25     6085.71     59.85 o
   2  -5  14      319.97      354.01     15.65 o
   3  -5  14     4394.96     4371.29     54.99 o
   4  -5  14     1546.44     1586.65     33.00 o
   5  -5  14      810.51      823.08     48.56 o
   6  -5  14     2756.59     2782.62     81.12 o
   7  -5  14      830.80      858.95     51.57 o
  -7  -4  14      257.99      254.50     25.13 o
  -6  -4  14      367.15      372.00     16.18 o
  -5  -4  14      231.51      253.87     14.72 o
  -4  -4  14       54.52       45.09      9.86 o
  -3  -4  14        4.33       -6.62      6.62 o
  -2  -4  14      132.32      125.27      9.57 o
  -1  -4  14        6.15        0.69      6.29 o
   0  -4  14      139.77      125.59      9.61 o
   1  -4  14      391.81      352.61     13.38 o
   2  -4  14       68.64      100.13      9.76 o
   3  -4  14       64.78       70.59      8.82 o
   4  -4  14     1926.10     1867.57     36.85 o
   5  -4  14      668.39      666.89     62.47 o
   6  -4  14      989.95      902.74     50.47 o
   7  -4  14     5431.05     5354.03    124.68 o
   8  -4  14       73.83       63.81     23.26 o
  -7  -3  14     1049.91     1026.01     43.72 o
  -6  -3  14     2870.13     2918.97     38.12 o
  -5  -3  14      159.11      160.66     12.32 o
  -4  -3  14     1576.03     1559.89     27.07 o
  -3  -3  14     1735.54     1743.98     26.25 o
  -2  -3  14      118.81      113.07      8.98 o
  -1  -3  14     3090.81     2956.44     33.49 o
   0  -3  14      121.79      122.28      9.52 o
   1  -3  14     1083.39     1098.13     20.42 o
   2  -3  14    11493.02    11305.81     97.75 o
   3  -3  14     1863.21     1890.17     29.26 o
   4  -3  14      391.33      383.28     27.44 o
   5  -3  14      112.55      148.67     20.18 o
   6  -3  14       97.39      113.71     19.82 o
   7  -3  14      257.75      282.57     30.86 o
   8  -3  14     1481.52     1535.79     60.64 o
  -7  -2  14       42.57       35.67     20.17 o
  -6  -2  14      374.41      377.70     15.77 o
  -5  -2  14      374.50      364.11     15.68 o
  -4  -2  14      410.27      400.98     16.48 o
  -3  -2  14     3299.28     3370.02     38.03 o
  -2  -2  14      265.98      283.51     11.70 o
  -1  -2  14     1150.04     1160.92     20.20 o
   0  -2  14      137.76      147.97      9.05 o
   1  -2  14      416.14      388.48     13.60 o
   2  -2  14     2004.62     2045.83     28.97 o
   3  -2  14     2341.35     2472.26     33.26 o
   4  -2  14       83.27       70.86     16.52 o
   5  -2  14      591.12      535.50     45.79 o
   6  -2  14      367.65      435.56     50.72 o
   7  -2  14      280.25      290.00     25.39 o
   8  -2  14      369.36      402.78     35.47 o
  -7  -1  14     1306.12     1250.61     62.05 o
  -6  -1  14      600.12      613.80     19.10 o
  -5  -1  14        8.62       15.02      8.59 o
  -4  -1  14       12.34       -7.64      7.64 o
  -3  -1  14     1644.51     1656.56     24.82 o
  -2  -1  14     2870.64     2912.18     34.80 o
  -1  -1  14      120.82      134.29      9.26 o
   0  -1  14     9124.06     9392.75     71.41 o
   1  -1  14     2247.88     2217.49     27.53 o
   2  -1  14      781.79      748.87     17.77 o
   3  -1  14     5199.81     5172.37     53.45 o
   4  -1  14        3.68       -1.02     11.81 o
   5  -1  14       21.78       15.06     23.95 o
   6  -1  14     2408.78     2522.93     84.01 o
   7  -1  14     1058.19      992.72     47.08 o
   8  -1  14      446.99      473.33     35.82 o
  -7   0  14      789.71      811.69     39.22 o
  -6   0  14      505.84      544.37     18.27 o
  -5   0  14     2508.35     2556.75     35.91 o
  -4   0  14     2597.93     2625.18     35.69 o
  -3   0  14      206.02      197.04     11.07 o
  -2   0  14     2487.30     2363.14     30.65 o
  -1   0  14     1346.73     1513.25     23.71 o
   0   0  14      538.44      468.53     13.66 o
   1   0  14     1346.75     1324.47     20.89 o
   2   0  14     1774.09     1726.51     25.32 o
   3   0  14        4.04       -6.14      6.14 o
   4   0  14     6658.04     6793.28    171.54 o
   5   0  14      801.20      863.69     42.01 o
   6   0  14       65.59       45.50     18.20 o
   7   0  14       63.88      101.98     21.06 o
   8   0  14        8.44        4.24     17.40 o
  -7   1  14      253.80      254.23     25.71 o
  -6   1  14     2176.50     2166.86     33.31 o
  -5   1  14        6.63       -6.20      7.94 o
  -4   1  14     1925.26     1929.02     31.81 o
  -3   1  14     1746.70     1756.84     27.49 o
  -2   1  14      177.83      160.40     10.39 o
  -1   1  14     9323.60     9229.01     75.82 o
   0   1  14     4384.32     4464.40     57.74 o
   1   1  14     1045.83     1056.82     17.35 o
   2   1  14      677.79      635.62     14.78 o
   3   1  14     1660.11     1605.16     24.65 o
   4   1  14     3092.37     3031.69     76.04 o
   5   1  14     3729.44     3804.51     87.58 o
   6   1  14      184.98      218.18     24.95 o
   7   1  14     1486.82     1596.28     84.96 o
   8   1  14      284.92      290.35     28.26 o
  -7   2  14      396.02      377.85     40.09 o
  -6   2  14     3834.84     3842.60     46.78 o
  -5   2  14      692.09      652.95     20.75 o
  -4   2  14      847.43      907.17     24.30 o
  -3   2  14      399.93      324.45     14.09 o
  -2   2  14      521.24      515.14     15.62 o
  -1   2  14      439.53      354.35     13.61 o
   0   2  14     5789.01     5842.10     52.22 o
   1   2  14      448.44      403.46     12.13 o
   2   2  14     3728.46     3673.31     37.29 o
   3   2  14     1886.14     1920.22     27.12 o
   4   2  14      298.40      223.72     25.61 o
   5   2  14      156.27      140.59     22.63 o
   6   2  14       61.29       49.40     18.40 o
   7   2  14      446.29      413.86     33.32 o
   8   2  14      877.14      887.34     43.24 o
  -7   3  14        9.16      -15.93     15.93 o
  -6   3  14     1264.96     1259.17     26.41 o
  -5   3  14     2071.58     2161.75     35.14 o
  -4   3  14     1108.06     1098.87     25.92 o
  -3   3  14     3827.61     3929.13     44.00 o
  -2   3  14     3594.38     3655.26     38.84 o
  -1   3  14     1467.74     1453.98     22.77 o
   0   3  14     1940.76     2053.00     26.56 o
   1   3  14      876.52      926.02     16.84 o
   2   3  14      149.06      131.13     10.12 o
   3   3  14     1148.07     1139.87     23.46 o
   4   3  14     1426.03     1499.12     52.06 o
   5   3  14      748.73      778.63     41.04 o
   6   3  14     7474.34     7557.18    139.71 o
   7   3  14      567.04      597.50     38.21 o
   8   3  14      189.02      148.72     26.89 o
  -7   4  14      722.97      756.88     42.92 o
  -6   4  14       12.37       -5.55      9.17 o
  -5   4  14      712.85      690.22     22.81 o
  -4   4  14        5.78        2.58      9.22 o
  -3   4  14      747.54      669.40     19.73 o
  -2   4  14     5554.95     5477.94     52.61 o
  -1   4  14     3554.48     3461.83     37.13 o
   0   4  14      319.08      271.43     11.06 o
   1   4  14     8067.62     8199.51     63.76 o
   2   4  14      640.55      637.60     17.06 o
   3   4  14      565.36      501.00     16.59 o
   4   4  14        3.48       11.17     16.04 o
   5   4  14      244.41      256.82     34.01 o
   6   4  14     3983.19     3923.17     96.94 o
   7   4  14     4304.24     4231.81     95.69 o
   8   4  14       25.61        7.34     18.21 o
  -7   5  14     1126.39     1318.41     59.33 o
  -6   5  14     2586.04     2647.55     38.75 o
  -5   5  14      299.36      324.33     18.33 o
  -4   5  14     8185.07     8358.61     80.61 o
  -3   5  14     3573.35     3553.60     40.69 o
  -2   5  14     2773.96     2723.11     35.64 o
  -1   5  14       32.31       28.43      7.48 o
   0   5  14        4.48       -0.58      6.05 o
   1   5  14     1268.29     1271.60     20.93 o
   2   5  14    10990.11    10742.89     93.26 o
   3   5  14      638.93      572.88     16.37 o
   4   5  14      780.41      801.59     50.86 o
   5   5  14     3210.40     3365.77     82.79 o
   6   5  14      958.17      880.60     56.69 o
   7   5  14      201.27      258.26     30.27 o
   8   5  14       10.88       22.39     19.23 o
  -7   6  14      367.45      371.28     22.28 o
  -6   6  14        7.27       -8.71      8.71 o
  -5   6  14       62.52       48.17     11.10 o
  -4   6  14      298.33      263.68     16.38 o
  -3   6  14     1672.30     1688.55     27.36 o
  -2   6  14     1339.37     1304.11     25.14 o
  -1   6  14      314.64      331.00     13.71 o
   0   6  14      758.36      767.84     18.51 o
   1   6  14      657.76      675.28     16.39 o
   2   6  14        1.81       -6.89      6.89 o
   3   6  14     1662.56     1673.96     27.01 o
   4   6  14       54.29       45.91     18.52 o
   5   6  14     1748.61     1694.40     58.18 o
   6   6  14     1695.73     1630.84     61.47 o
   7   6  14        5.70        0.29     25.10 o
   8   6  14     1762.52     1766.51     60.91 o
  -7   7  14      298.46      273.36     20.89 o
  -6   7  14     1878.34     1838.66     31.96 o
  -5   7  14     1664.68     1649.33     32.66 o
  -4   7  14      612.56      603.66     23.30 o
  -3   7  14       42.01       40.82      8.91 o
  -2   7  14      924.39      849.76     21.49 o
  -1   7  14       15.55       10.30      7.08 o
   0   7  14     1408.24     1403.36     23.92 o
   1   7  14      343.21      351.04     14.55 o
   2   7  14      123.09      123.26     10.72 o
   3   7  14     8040.83     8204.35     78.83 o
   4   7  14      150.05      148.54     23.67 o
   5   7  14      318.97      338.79     31.51 o
   6   7  14      244.35      248.55     28.28 o
   7   7  14      286.53      367.29     45.93 o
   8   7  14      554.13      584.12     41.18 o
  -6   8  14      208.14      188.36     14.99 o
  -5   8  14     1079.72     1105.96     30.23 o
  -4   8  14     4091.71     4062.87     57.99 o
  -3   8  14       35.25       13.59      8.60 o
  -2   8  14    10704.45    10833.06     92.68 o
  -1   8  14     2997.73     2916.07     35.52 o
   0   8  14       97.72       89.36     13.55 o
   1   8  14      134.13      123.13     10.34 o
   2   8  14      262.69      242.84     12.91 o
   3   8  14      449.45      466.28     17.10 o
   4   8  14     4170.77     4445.58    101.55 o
   5   8  14      561.34      453.78     36.43 o
   6   8  14      505.40      522.28     38.83 o
   7   8  14      635.07      531.84     52.17 o
   8   8  14       89.25       39.04     21.21 o
  -6   9  14      900.86      950.10     29.05 o
  -5   9  14       83.94       70.08     12.91 o
  -4   9  14      279.41      260.22     18.55 o
  -3   9  14       24.66       15.13      9.23 o
  -2   9  14     2011.79     2066.35     33.12 o
  -1   9  14     6443.30     6418.43     67.81 o
   0   9  14      258.50      237.48     14.82 o
   1   9  14     1267.94     1256.58     23.54 o
   2   9  14      200.14      187.64     12.91 o
   3   9  14      156.71      162.84     12.31 o
   4   9  14        0.99       -4.04     14.18 o
   5   9  14      113.85      112.19     24.61 o
   6   9  14      578.92      558.72     41.72 o
   7   9  14      712.14      827.86     49.77 o
  -6  10  14     3745.70     3739.31     54.60 o
  -5  10  14      681.55      644.28     26.03 o
  -4  10  14     1391.89     1365.93     34.75 o
  -3  10  14      572.07      546.20     20.93 o
  -2  10  14      500.61      513.32     20.77 o
  -1  10  14      233.41      224.37     13.56 o
   0  10  14      884.12      862.91     22.00 o
   1  10  14       13.05       10.82      8.67 o
   2  10  14      749.97      718.96     25.49 o
   3  10  14     3141.40     3152.32     42.01 o
   4  10  14      161.46      144.30     12.37 o
   5  10  14     4112.91     4076.76    101.34 o
   6  10  14      803.96      743.72     89.81 o
   7  10  14       23.01       14.19     21.28 o
  -5  11  14      141.93      168.44     16.89 o
  -4  11  14      388.43      393.52     22.28 o
  -3  11  14     3087.88     3152.27     45.53 o
  -2  11  14     1928.29     1935.18     38.63 o
  -1  11  14       16.62       -9.03      9.05 o
   0  11  14     7190.79     7247.67     70.55 o
   1  11  14     1384.18     1467.81     28.96 o
   2  11  14        5.80       -5.93     10.04 o
   3  11  14       65.12       50.75      9.54 o
   4  11  14       34.20       18.80      9.51 o
   5  11  14      218.43      184.23     46.02 o
   6  11  14     3391.93     3377.67    106.14 o
   7  11  14       37.00       37.10     33.60 o
  -5  12  14     1210.53     1282.55     35.45 o
  -4  12  14      356.10      371.78     22.61 o
  -3  12  14      196.73      198.91     15.14 o
  -2  12  14     1281.50     1341.08     28.94 o
  -1  12  14      165.41      156.19     13.37 o
   0  12  14      435.31      434.46     18.32 o
   1  12  14    11340.67    11336.17    105.29 o
   2  12  14      540.43      572.07     24.49 o
   3  12  14     1346.34     1368.78     27.23 o
   4  12  14       47.32       32.05     10.65 o
   5  12  14       36.29       -8.01     26.37 o
   6  12  14      348.84      365.20     39.24 o
  -4  13  14     3752.10     3777.29     60.94 o
  -3  13  14       92.01       98.24     13.73 o
  -2  13  14     2958.90     3062.29     44.64 o
  -1  13  14      185.96      174.00     14.80 o
   0  13  14      121.08       97.44     12.21 o
   1  13  14       14.61        1.84      9.91 o
   2  13  14     1381.18     1439.29     33.75 o
   3  13  14        0.70       -8.47     10.36 o
   4  13  14     1570.38     1507.11     33.68 o
   5  13  14      530.56      559.64     46.05 o
   6  13  14       53.19       71.02     26.19 o
  -4  14  14      507.23      480.69     26.31 o
  -3  14  14      895.98      911.61     29.75 o
  -2  14  14        0.36      -10.51     10.51 o
  -1  14  14     3146.77     3210.22     47.92 o
   0  14  14     1428.94     1417.19     35.06 o
   1  14  14      105.10      108.75     13.44 o
   2  14  14     1432.09     1380.71     40.08 o
   3  14  14      396.63      385.37     26.62 o
   4  14  14        3.36       -5.78     11.85 o
   5  14  14      192.19      139.15     37.43 o
  -3  15  14     1995.58     2034.18     41.11 o
  -2  15  14        3.49        2.97     11.24 o
  -1  15  14      344.96      328.68     20.16 o
   0  15  14     1188.17     1275.58     31.97 o
   1  15  14      951.12      927.90     29.63 o
   2  15  14      292.27      344.27     22.54 o
   3  15  14     6512.86     6610.06     84.19 o
   4  15  14      477.58      457.57     24.72 o
  -2  16  14     4789.43     4886.10     67.36 o
  -1  16  14      227.93      201.38     17.83 o
   0  16  14     1560.85     1604.87     36.32 o
   1  16  14       56.06       40.69     14.86 o
   2  16  14        2.89        9.75     13.14 o
   3  16  14      688.95      646.00     28.55 o
   0  17  14      217.52      230.42     19.56 o
   1  17  14     2409.08     2431.17     51.83 o
   2  17  14      165.93      132.34     18.38 o
  -1 -14  15        1.07      -11.60     11.60 o
   0 -14  15        1.24       -1.91     12.94 o
   1 -14  15      188.16      171.22     22.83 o
  -3 -13  15      132.26      164.14     18.85 o
  -2 -13  15     1399.04     1333.95     46.22 o
  -1 -13  15     1000.96      948.25     30.77 o
   0 -13  15      360.66      315.57     19.73 o
   1 -13  15     1740.05     1659.69     37.10 o
   2 -13  15        0.89      -12.12     12.12 o
   3 -13  15      215.40      219.84     25.75 o
  -4 -12  15     2047.81     2110.58     48.19 o
  -3 -12  15      369.02      382.33     23.38 o
  -2 -12  15       38.42       48.70     12.86 o
  -1 -12  15      933.83      881.90     28.57 o
   0 -12  15        0.70       -9.58      9.58 o
   1 -12  15     2022.65     2052.39     40.32 o
   2 -12  15     2335.42     2234.71     47.41 o
   3 -12  15      111.96      124.32     15.89 o
   4 -12  15      583.52      598.18     32.72 o
  -4 -11  15     1316.52     1307.17     37.44 o
  -3 -11  15     5881.24     5914.41     71.61 o
  -2 -11  15       79.26      100.19     13.33 o
  -1 -11  15      710.49      749.31     25.77 o
   0 -11  15      848.40      955.03     28.16 o
   1 -11  15      301.25      311.59     19.11 o
   2 -11  15      240.98      240.08     19.60 o
   3 -11  15      846.57      815.85     30.42 o
   4 -11  15      402.39      405.75     24.04 o
  -5 -10  15        2.55       19.41     13.20 o
  -4 -10  15       62.35       67.51     14.73 o
  -3 -10  15      245.50      280.80     18.40 o
  -2 -10  15      558.99      519.19     21.85 o
  -1 -10  15      274.37      240.02     16.25 o
   0 -10  15     1441.49     1457.48     29.52 o
   1 -10  15      449.64      460.23     20.12 o
   2 -10  15      542.67      476.10     22.88 o
   3 -10  15      512.37      519.34     21.95 o
   4 -10  15      331.59      315.64     19.95 o
   5 -10  15      291.08      261.70     36.36 o
  -5  -9  15     2470.55     2463.74     49.43 o
  -4  -9  15      851.04      895.09     31.37 o
  -3  -9  15      300.24      264.48     16.70 o
  -2  -9  15     3049.18     3082.14     43.52 o
  -1  -9  15      227.10      177.99     14.34 o
   0  -9  15      202.82      198.55     13.83 o
   1  -9  15     3999.95     3901.51     49.23 o
   2  -9  15      332.57      293.11     18.37 o
   3  -9  15     4359.11     4390.55     55.91 o
   4  -9  15     7045.84     6869.18     86.08 o
   5  -9  15      538.65      572.96     46.55 o
   6  -9  15     1505.01     1541.84     87.72 o
  -6  -8  15      137.28      168.60     18.51 o
  -5  -8  15        1.20       -8.47     10.82 o
  -4  -8  15      935.24      880.53     30.71 o
  -3  -8  15      402.81      400.16     18.63 o
  -2  -8  15     2373.70     2406.57     37.26 o
  -1  -8  15     4214.31     4315.08     54.66 o
   0  -8  15        6.17        0.14      8.49 o
   1  -8  15       19.82       22.48      8.77 o
   2  -8  15       22.62       13.39     11.01 o
   3  -8  15      157.32      173.34     14.71 o
   4  -8  15      284.12      296.95     21.19 o
   5  -8  15      946.89      927.06     56.05 o
   6  -8  15      263.99      204.53     32.54 o
  -6  -7  15     3116.64     3195.42     50.17 o
  -5  -7  15       13.39       31.14     11.89 o
  -4  -7  15      171.55      181.97     15.34 o
  -3  -7  15       21.17        9.31      9.19 o
  -2  -7  15      355.37      295.02     15.51 o
  -1  -7  15     1075.69     1050.51     24.42 o
   0  -7  15     1738.54     1741.43     30.02 o
   1  -7  15     1363.61     1345.70     26.43 o
   2  -7  15     4079.29     3996.56     54.04 o
   3  -7  15     1580.05     1629.74     33.52 o
   4  -7  15      239.62      244.32     15.28 o
   5  -7  15      751.61      820.14     52.11 o
   6  -7  15        6.31       10.53     26.09 o
  -6  -6  15        6.96       -0.25     10.69 o
  -5  -6  15     2089.48     2147.77     40.88 o
  -4  -6  15       40.57       49.88     10.59 o
  -3  -6  15     1960.78     1988.23     30.59 o
  -2  -6  15      907.43      909.55     23.88 o
  -1  -6  15      719.13      655.06     20.04 o
   0  -6  15     1655.92     1741.10     29.34 o
   1  -6  15      160.09      156.91     11.44 o
   2  -6  15      183.34      151.08     13.92 o
   3  -6  15     3759.19     3771.95     47.73 o
   4  -6  15     1110.23     1082.69     25.05 o
   5  -6  15     2573.26     2601.71     80.21 o
   6  -6  15     3250.73     3208.19    118.20 o
   7  -6  15       25.91       10.24     33.81 o
  -7  -5  15      910.83      942.14     33.69 o
  -6  -5  15       11.81        1.76     11.38 o
  -5  -5  15     1934.07     2074.97     40.02 o
  -4  -5  15      100.94      108.59     11.87 o
  -3  -5  15      896.33      914.82     22.83 o
  -2  -5  15     1521.95     1514.36     24.73 o
  -1  -5  15       59.95       43.38      9.09 o
   0  -5  15      898.49      842.01     22.63 o
   1  -5  15     7334.25     7275.22     69.13 o
   2  -5  15      129.56       93.82     11.68 o
   3  -5  15       35.25       16.73      8.59 o
   4  -5  15      137.12      139.85     11.34 o
   5  -5  15      459.31      416.01     37.29 o
   6  -5  15     2299.64     2363.15     78.81 o
   7  -5  15      675.51      689.70     47.84 o
  -7  -4  15      942.65      977.66     37.60 o
  -6  -4  15       49.73       32.21     10.19 o
  -5  -4  15      934.65      972.50     25.68 o
  -4  -4  15     3993.15     3955.56     47.82 o
  -3  -4  15      375.08      393.70     15.01 o
  -2  -4  15     1009.39     1004.32     26.69 o
  -1  -4  15     1327.05     1334.38     22.08 o
   0  -4  15      396.07      344.36     14.89 o
   1  -4  15     3158.46     3102.91     41.28 o
   2  -4  15     6883.17     6894.15     66.42 o
   3  -4  15       22.77        9.55      7.86 o
   4  -4  15     1131.12     1182.05     27.70 o
   5  -4  15      924.84      997.98     49.27 o
   6  -4  15       29.01       26.55     20.05 o
   7  -4  15      474.12      451.49     39.57 o
  -7  -3  15      187.44      184.83     16.77 o
  -6  -3  15       11.10       25.72      9.64 o
  -5  -3  15      866.96      879.16     24.26 o
  -4  -3  15      812.82      814.42     23.62 o
  -3  -3  15      903.56      922.76     20.96 o
  -2  -3  15      451.00      484.66     15.58 o
  -1  -3  15     4655.02     4533.50     44.89 o
   0  -3  15     2342.15     2308.42     30.92 o
   1  -3  15       10.55       -6.03      6.03 o
   2  -3  15     2460.88     2536.11     35.91 o
   3  -3  15       97.73       74.48      9.54 o
   4  -3  15      170.30      145.60     24.64 o
   5  -3  15      299.04      316.69     27.55 o
   6  -3  15      573.17      565.94     35.82 o
   7  -3  15     1336.26     1408.34     58.95 o
  -7  -2  15       59.61       59.97     23.18 o
  -6  -2  15      875.62      919.09     23.74 o
  -5  -2  15      802.44      822.51     23.89 o
  -4  -2  15      470.39      459.47     18.77 o
  -3  -2  15        1.99        5.25      7.67 o
  -2  -2  15       68.95       44.16      7.78 o
  -1  -2  15      131.80      119.28      9.34 o
   0  -2  15     1304.37     1267.30     21.39 o
   1  -2  15      319.45      352.84     13.48 o
   2  -2  15     2291.33     2243.38     33.14 o
   3  -2  15     4869.27     4865.53     53.54 o
   4  -2  15        0.43      -15.08     15.08 o
   5  -2  15        7.00       23.36     17.56 o
   6  -2  15      256.99      315.88     32.31 o
   7  -2  15      162.88      130.80     27.55 o
   8  -2  15     2403.43     2744.26     79.90 o
  -7  -1  15       33.86       18.16     12.14 o
  -6  -1  15      273.65      298.29     19.34 o
  -5  -1  15     4109.62     4162.43     51.37 o
  -4  -1  15     1219.76     1244.31     28.51 o
  -3  -1  15     4673.96     4610.32     45.65 o
  -2  -1  15     8156.27     8163.25     70.03 o
  -1  -1  15      866.92      885.84     19.76 o
   0  -1  15      162.40      218.84     10.72 o
   1  -1  15       33.11       30.15      7.20 o
   2  -1  15     1174.26     1106.77     22.63 o
   3  -1  15     2894.85     2835.19     37.01 o
   4  -1  15     4096.25     4032.25     93.66 o
   5  -1  15      736.78      745.36     43.45 o
   6  -1  15      905.70      941.39     46.49 o
   7  -1  15     1522.62     1599.26     58.53 o
   8  -1  15       17.10       33.92     17.23 o
  -7   0  15     2522.85     2557.29     54.84 o
  -6   0  15       12.44       10.57      9.46 o
  -5   0  15        2.43        2.49      9.46 o
  -4   0  15      216.28      249.40     14.07 o
  -3   0  15       37.10        9.43      7.76 o
  -2   0  15     2538.41     2582.38     33.58 o
  -1   0  15     5446.55     5344.79     51.08 o
   0   0  15        1.76       -5.90      5.90 o
   1   0  15     1676.49     1676.78     22.86 o
   2   0  15     1853.47     1860.86     29.06 o
   3   0  15      618.79      541.33     16.59 o
   4   0  15        1.22        9.91     21.13 o
   5   0  15      357.37      367.05     32.00 o
   6   0  15      434.11      513.18     37.09 o
   7   0  15      967.23     1040.17     48.97 o
   8   0  15      603.05      645.99     42.54 o
  -7   1  15     1311.03     1262.83     36.43 o
  -6   1  15     1438.00     1459.06     28.47 o
  -5   1  15     1027.21     1065.63     26.88 o
  -4   1  15     2105.33     2099.58     32.79 o
  -3   1  15       21.88       17.95      8.15 o
  -2   1  15      241.62      207.33     11.91 o
  -1   1  15      148.48      153.72     11.54 o
   0   1  15      263.35      226.12     11.05 o
   1   1  15     1982.93     2012.87     25.65 o
   2   1  15     5113.47     5100.05     53.68 o
   3   1  15      173.74      176.22     10.54 o
   4   1  15     4208.84     4051.31     93.51 o
   5   1  15     3867.48     3918.02    112.78 o
   6   1  15      664.92      692.24     42.22 o
   7   1  15       10.96       -8.43     19.50 o
   8   1  15       96.65      107.14     44.13 o
  -7   2  15        1.02       -6.77     12.02 o
  -6   2  15      294.80      272.05     15.59 o
  -5   2  15      296.83      290.79     16.48 o
  -4   2  15      292.75      293.60     16.41 o
  -3   2  15     4747.49     4835.00     51.11 o
  -2   2  15     1741.89     1794.39     27.58 o
  -1   2  15     1582.35     1601.25     25.25 o
   0   2  15     5604.12     5756.34     54.63 o
   1   2  15       41.07       29.79      6.41 o
   2   2  15       71.99       41.35      7.64 o
   3   2  15     2072.14     2090.82     29.89 o
   4   2  15      146.75      103.00     24.70 o
   5   2  15     5416.06     5499.45    114.52 o
   6   2  15     3547.80     3684.01    130.19 o
   7   2  15      186.55      170.83     26.00 o
   8   2  15      473.17      500.06     37.31 o
  -7   3  15      101.70       80.24     20.22 o
  -6   3  15     2306.10     2289.90     35.98 o
  -5   3  15     4486.49     4489.11     54.71 o
  -4   3  15      364.84      330.23     17.25 o
  -3   3  15       18.08       23.45      8.26 o
  -2   3  15     1093.16     1057.28     20.96 o
  -1   3  15      521.17      470.95     18.61 o
   0   3  15     4548.28     4464.28     44.67 o
   1   3  15     2479.56     2454.96     30.45 o
   2   3  15     2839.30     2781.66     34.25 o
   3   3  15      294.58      300.51     12.91 o
   4   3  15       27.71        8.75     16.26 o
   5   3  15       40.70       22.39     18.61 o
   6   3  15      207.90      225.94     28.34 o
   7   3  15      351.35      357.17     32.44 o
   8   3  15      670.12      611.51     40.52 o
  -7   4  15     1637.04     1691.92     45.02 o
  -6   4  15        4.72       -4.36      9.23 o
  -5   4  15     3944.61     3981.11     53.26 o
  -4   4  15     3859.72     3879.86     54.65 o
  -3   4  15       71.35       68.56      9.63 o
  -2   4  15      698.35      738.39     19.38 o
  -1   4  15       50.49       66.12      8.35 o
   0   4  15      248.97      220.81     11.42 o
   1   4  15      348.90      310.82     12.14 o
   2   4  15      941.31      905.41     19.66 o
   3   4  15     1364.82     1392.36     24.35 o
   4   4  15     6211.55     6290.06    125.46 o
   5   4  15     1506.58     1534.68     55.93 o
   6   4  15     2020.78     2138.80     66.42 o
   7   4  15     1972.41     2064.94     65.71 o
   8   4  15        0.57      -16.24     17.93 o
  -7   5  15     1212.06     1177.30     42.26 o
  -6   5  15      439.38      377.52     19.22 o
  -5   5  15      207.77      187.21     15.43 o
  -4   5  15      433.52      420.76     21.14 o
  -3   5  15      430.31      407.81     16.48 o
  -2   5  15      213.26      211.30     12.19 o
  -1   5  15     4432.37     4486.48     45.28 o
   0   5  15      518.17      580.57     16.57 o
   1   5  15     1784.45     1889.42     26.74 o
   2   5  15     3903.22     4002.13     49.28 o
   3   5  15      111.69      106.88      9.50 o
   4   5  15      757.89      689.44     42.32 o
   5   5  15      796.43      764.07     44.76 o
   6   5  15       19.78      -12.80     16.81 o
   7   5  15     4763.68     4931.02    109.39 o
   8   5  15      701.62      727.71     44.42 o
  -7   6  15      175.64      167.06     21.31 o
  -6   6  15     2500.54     2542.70     42.22 o
  -5   6  15      940.85      999.96     28.37 o
  -4   6  15     1712.57     1653.99     33.64 o
  -3   6  15     3679.33     3663.61     43.07 o
  -2   6  15       23.06       14.15      8.05 o
  -1   6  15      928.44      892.40     21.21 o
   0   6  15     2570.09     2507.25     32.62 o
   1   6  15       29.51        3.58      6.80 o
   2   6  15     3188.95     3246.17     41.51 o
   3   6  15     2063.80     2130.11     32.06 o
   4   6  15      351.36      376.06     41.36 o
   5   6  15      123.27      164.37     29.79 o
   6   6  15      208.14      193.42     27.15 o
   7   6  15      301.39      308.45     34.94 o
   8   6  15     2598.49     2589.43     75.99 o
  -6   7  15        1.04        6.02     10.54 o
  -5   7  15      983.52     1079.28     28.65 o
  -4   7  15        4.39       -9.44      9.44 o
  -3   7  15     4296.42     4506.08     49.43 o
  -2   7  15     6710.52     6707.45     63.49 o
  -1   7  15      512.86      516.06     17.68 o
   0   7  15     3649.50     3520.40     41.88 o
   1   7  15      242.36      276.96     12.35 o
   2   7  15      466.07      446.05     18.55 o
[truncated: 98,788 more chars]
